# Supplementary material for: Protein kinase B controls Mycobacterium tuberculosis growth via phosphorylation of the transcriptional regulator Lsr2 at threonine 112
Source: Mol Microbiol. 2019 Oct 10;112(6):1847–62. doi: 10.1111/mmi.14398 (PMC6906086; doi:10.1111/mmi.14398)
Supplement: Supplementary file 4 [file MMI-112-1847-s004.xlsx]

## Sheet: Lsr2 regulon
	Table S4
	Putative regulons for wt Lsr2 mapped to the M. tuberculosis H37Rv genome (Mycobrowser release 3 2018-06-05). Individual ChIP-seq replicates are shown; the Lsr2 regulon was defined to have binding events in 2 of 3 biological replicates. Genes were included in the predicted regulon if the Lsr2 binding site was immediately upstream of, or within, the coding sequence of each gene. For Lsr2 intergenic…
							N=1420	N=1226	N=793	N=1487	N=1178	N=774
	Locus	Name	Feature	Start	Stop	Strand	wt1	wt2	wt3	wt 1of3	wt 2of3	wt 3of3	Function	Product	Functional_Category	UniProt_AC
	Rv0001	dnaA	CDS	1	1524	+	Rv0001	Rv0001	Rv0001	Rv0001	Rv0001	Rv0001	Plays an important role in the initiation and regulation of chromosomal replication. Binds to the origin of replication; it binds specifically double-stranded DNA at a 9 bp consensus (DNAA box): 5'-TTATC(C/A)A(C/A)A-3'. DNAA binds to ATP and to acidic phospholipids. DNAA protein binds the origin of replication (oriC), ATP and ADP, and exhibited weak ATPase activity.	Chromosomal replication initiator protein DnaA	information pathways	P9WNW3
	Rv0002	dnaN	CDS	2052	3260	+	Rv0002	Rv0002	Rv0002	Rv0002	Rv0002	Rv0002	DNA polymerase III is a complex, multichain enzyme responsible for most of the replicative synthesis in bacteria. This DNA polymerase also exhibits 3' to 5' exonuclease activity. The beta chain is required for initiation of replication once it is clamped onto DNA, it slides freely (bidirectional and ATP-independent) along duplex DNA [catalytic activity: N deoxynucleoside triphosphate = N diphosph…	DNA polymerase III (beta chain) DnaN (DNA nucleotidyltransferase)	information pathways	P9WNU1
	Rv0003	recF	CDS	3280	4437	+							The RECF protein is involved in DNA metabolism and recombination; it is required for DNA replication and normal sos inducibility. RECF binds preferentially to single-stranded, linear DNA. It also seems to bind ATP.	DNA replication and repair protein RecF (single-strand DNA binding protein)	information pathways	P9WHI9
	Rv0004	Rv0004	CDS	4434	4997	+							Function unknown	Conserved hypothetical protein	conserved hypotheticals	P9WFL1
	Rv0005	gyrB	CDS	5240	7267	+							DNA gyrase negatively supercoils closed circular double-stranded DNA in an ATP-dependent manner and also catalyzes the interconversion of other topological isomers of double-stranded DNA rings, including catenanes and knotted rings [catalytic activity: ATP-dependent breakage, passage and rejoining of double-stranded DNA].	DNA gyrase (subunit B) GyrB (DNA topoisomerase (ATP-hydrolysing)) (DNA topoisomerase II) (type II DNA topoisomerase)	information pathways	P9WG45
	Rv0006	gyrA	CDS	7302	9818	+							DNA gyrase negatively supercoils closed circular double-stranded DNA in an ATP-dependent manner and also catalyzes the interconversion of other topological isomers of double-stranded DNA rings, including catenanes and knotted rings [catalytic activity: ATP-dependent breakage, passage and rejoining of double-stranded DNA].	DNA gyrase (subunit A) GyrA (DNA topoisomerase (ATP-hydrolysing)) (DNA topoisomerase II) (type II DNA topoisomerase)	information pathways	P9WG47
	Rv0007	Rv0007	CDS	9914	10828	+							Unknown	Possible conserved membrane protein	cell wall and cell processes	P9WMA7
	Rv0008c	Rv0008c	CDS	11874	12311	-	Rv0008c	Rv0008c		Rv0008c	Rv0008c		Unknown	Possible membrane protein	cell wall and cell processes	P9WJF3
	Rv0009	ppiA	CDS	12468	13016	+	Rv0009	Rv0009	Rv0009	Rv0009	Rv0009	Rv0009	PPIases accelerate the folding of proteins [catalytic activity: cis-trans isomerization of proline imidic peptide bonds in oligopeptides].	Probable iron-regulated peptidyl-prolyl cis-trans isomerase A PpiA (PPIase A) (rotamase A)	information pathways	P9WHW3
	Rv0010c	Rv0010c	CDS	13133	13558	-	Rv0010c	Rv0010c	Rv0010c	Rv0010c	Rv0010c	Rv0010c	Unknown	Probable conserved membrane protein	cell wall and cell processes	P9WMA3
	Rv0011c	Rv0011c	CDS	13714	13995	-	Rv0011c	Rv0011c	Rv0011c	Rv0011c	Rv0011c	Rv0011c	Unknown	Probable conserved transmembrane protein	cell wall and cell processes	P9WP57
	Rv0012	Rv0012	CDS	14089	14877	+	Rv0012	Rv0012	Rv0012	Rv0012	Rv0012	Rv0012	Unknown	Probable conserved membrane protein	cell wall and cell processes	L0T243
	Rv0013	trpG	CDS	14914	15612	+							Possibly involved in biosynthesis of tryptophan (at the first step). Supposed tetramer of two components I and two components II: component I (Rv1609|trpE) catalyzes the formation of anthranilate using ammonia rather than glutamine, whereas component II (Rv0013|trpG) provides glutamine amidotransferase activity. Possibly participates in the tryptophan-dependent indole-3-acetic acid production [ca…	Possible anthranilate synthase component II TrpG (glutamine amidotransferase)	intermediary metabolism and respiration	P9WN35
	Rv0014c	pknB	CDS	15590	17470	-	Rv0014c			Rv0014c			Involved in signal transduction (via phosphorylation). Thought to regulate cell division/differentiation. Can phosphorylate the peptide substrate myelin basic protein (MBP) [catalytic activity: ATP + a protein = ADP + a phosphoprotein].	Transmembrane serine/threonine-protein kinase B PknB (protein kinase B) (STPK B)	regulatory proteins	P9WI81
	Rv0015c	pknA	CDS	17467	18762	-							Involved in signal transduction (via phosphorylation). Thought to regulate morphological changes associated with cell division/differentiation process. Phosphorylates at serine and threonine residues [catalytic activity: ATP + a protein = ADP + a phosphoprotein].	Transmembrane serine/threonine-protein kinase A PknA (protein kinase A) (STPK A)	regulatory proteins	P9WI83
	Rv0016c	pbpA	CDS	18759	20234	-	Rv0016c	Rv0016c		Rv0016c	Rv0016c		Involved in peptidoglycan synthesis (at the final stages). Cell wall formation; PBPA is supposed to be responsible for the determination of the rod shape of the cell. It synthesizes cross-linked peptidoglycan from lipid intermediates.	Probable penicillin-binding protein PbpA	cell wall and cell processes	P9WKD1
	Rv0017c	rodA	CDS	20231	21640	-	Rv0017c			Rv0017c			This is a septum-peptidoglycan biosynthetic protein, involved in cell wall formation. Plays a role in the stabilization of the FTSZ ring during cell division.	Probable cell division protein RodA	cell wall and cell processes	P9WN99
	Rv0018c	pstP	CDS	21637	23181	-							Involved in regulation (using dephosphorylation of a specific phosphorylated substrate).	Phosphoserine/threonine phosphatase PstP	regulatory proteins	P9WHW5
	Rv0019c	fhaB	CDS	23270	23737	-	Rv0019c	Rv0019c		Rv0019c	Rv0019c		Signal transduction	Conserved protein with FHA domain, FhaB	regulatory proteins	P9WJB5
	Rv0020c	fhaA	CDS	23861	25444	-	Rv0020c	Rv0020c	Rv0020c	Rv0020c	Rv0020c	Rv0020c	Signal transduction	Conserved protein with FHA domain, FhaA	regulatory proteins	P71590
	Rv0021c	Rv0021c	CDS	25913	26881	-	Rv0021c	Rv0021c	Rv0021c	Rv0021c	Rv0021c	Rv0021c	Function unknown	Conserved hypothetical protein	conserved hypotheticals	P71591
	Rv0022c	whiB5	CDS	27023	27442	-	Rv0022c	Rv0022c	Rv0022c	Rv0022c	Rv0022c	Rv0022c	Involved in transcriptional mechanism.	Probable transcriptional regulatory protein WhiB-like WhiB5	regulatory proteins	P71592
	Rv0023	Rv0023	CDS	27595	28365	+	Rv0023	Rv0023	Rv0023	Rv0023	Rv0023	Rv0023	Possibly involved in transcriptional mechanism.	Possible transcriptional regulatory protein	regulatory proteins	P9WMI3
	Rv0024	Rv0024	CDS	28362	29207	+		Rv0024		Rv0024			Unknown. The P60 protein is a major extracellular protein may be involved in the invasion of host cells.	Putative secreted protein P60-related protein	virulence, detoxification, adaptation	P71594
	Rv0025	Rv0025	CDS	29245	29607	+							Function unknown	Conserved hypothetical protein	conserved hypotheticals	P9WMA1
	Rv0026	Rv0026	CDS	29722	31068	+							Function unknown	Conserved hypothetical protein	conserved hypotheticals	P9WMB1
	Rv0027	Rv0027	CDS	31189	31506	+							Unknown	Conserved hypothetical protein	conserved hypotheticals	P9WM99
	Rv0028	Rv0028	CDS	31514	31819	+							Unknown	Conserved hypothetical protein	conserved hypotheticals	P9WM97
	Rv0029	Rv0029	CDS	32057	33154	+							Function unknown	Conserved hypothetical protein	conserved hypotheticals	P71599
	Rv0030	Rv0030	CDS	33224	33553	+	Rv0030	Rv0030	Rv0030	Rv0030	Rv0030	Rv0030	Unknown	Conserved hypothetical protein	conserved hypotheticals	P9WM95
	Rv0031	Rv0031	CDS	33582	33794	+	Rv0031	Rv0031	Rv0031	Rv0031	Rv0031	Rv0031	Normally, required for the transposition of an insertion element.	Possible remnant of a transposase	insertion seqs and phages	P71601
	Rv0032	bioF2	CDS	34295	36610	+	Rv0032	Rv0032	Rv0032	Rv0032	Rv0032	Rv0032	Could be involved in biotin biosynthesis (at the first step) [catalytic activity: 6-carboxyhexanoyl-CoA + L-alanine = 8-amino-7-oxononanoate + CoA + CO2].	Possible 8-amino-7-oxononanoate synthase BioF2 (AONS) (8-amino-7-ketopelargonate synthase) (7-keto-8-amino-pelargonic acid synthetase) (7-KAP synthetase) (L-alanine--pimelyl CoA ligase)	intermediary metabolism and respiration	P9WQ85
	Rv0033	acpA	CDS	36607	36870	+	Rv0033	Rv0033	Rv0033	Rv0033	Rv0033	Rv0033	Key component in de novo fatty acid biosynthesis. This protein is supposed to be the carrier of the growing fatty acid chain in fatty acid biosynthesis.	Probable acyl carrier protein AcpA (ACP)	lipid metabolism	I6WX95
	Rv0034	Rv0034	CDS	36867	37262	+	Rv0034	Rv0034	Rv0034	Rv0034	Rv0034	Rv0034	Function unknown	Conserved hypothetical protein	conserved hypotheticals	P9WM93
	Rv0035	fadD34	CDS	37259	38947	+	Rv0035	Rv0035		Rv0035	Rv0035		Function unknown, but involved in lipid degradation.	Probable fatty-acid-CoA ligase FadD34 (fatty-acid-CoA synthetase) (fatty-acid-CoA synthase)	lipid metabolism	L7N699
	Rv0036c	Rv0036c	CDS	39056	39829	-							Function unknown	Conserved protein	conserved hypotheticals	P9WM91
	Rv0037c	Rv0037c	CDS	39877	41202	-	Rv0037c			Rv0037c			Unknown; possibly involved in transport of macrolide across the membrane.	Probable conserved integral membrane protein	cell wall and cell processes	P9WJY1
	Rv0038	Rv0038	CDS	41304	41912	+							Function unknown	Conserved protein	conserved hypotheticals	P9WFK5
	Rv0039c	Rv0039c	CDS	42004	42351	-							Unknown	Possible conserved transmembrane protein	cell wall and cell processes	P9WM89
	Rv0040c	mtc28	CDS	42433	43365	-	Rv0040c			Rv0040c			Unknown	Secreted proline rich protein Mtc28 (proline rich 28 kDa antigen)	cell wall and cell processes	P9WIM9
	Rv0041	leuS	CDS	43562	46471	+	Rv0041	Rv0041	Rv0041	Rv0041	Rv0041	Rv0041	Involved in translation mechanism [catalytic activity: ATP + L-leucine + tRNA(LEU) = AMP + diphosphate + L-leucyl-tRNA(LEU)].	Probable leucyl-tRNA synthetase LeuS (leucine--tRNA ligase) (LEURS)	information pathways	P9WFV1
	Rv0042c	Rv0042c	CDS	46581	47207	-							Possibly involved in transcriptional mechanism.	Possible transcriptional regulatory protein (probably MarR-family)	regulatory proteins	P71699
	Rv0043c	Rv0043c	CDS	47366	48100	-							Involved in transcriptional mechanism.	Probable transcriptional regulatory protein (probably GntR-family)	regulatory proteins	P9WMG9
	Rv0044c	Rv0044c	CDS	48233	49027	-							Function unknown; probably involved in cellular metabolism.	Possible oxidoreductase	intermediary metabolism and respiration	P71701
	Rv0045c	Rv0045c	CDS	49043	49939	-							Function unknown; probably involved in lipid biosynthesis.	Possible hydrolase	lipid metabolism	I6XU97
	Rv0046c	ino1	CDS	50021	51124	-	Rv0046c	Rv0046c		Rv0046c	Rv0046c		Involved in phosphatidylinositol (PI) biosynthetic pathway [catalytic activity: D-glucose 6-phosphate = 1L-myo-inositol 1-phosphate].	myo-inositol-1-phosphate synthase Ino1 (inositol 1-phosphate synthetase) (D-glucose 6-phosphate cycloaldolase) (glucose 6-phosphate cyclase) (glucocycloaldolase)	intermediary metabolism and respiration	P9WKI1
	Rv0047c	Rv0047c	CDS	51185	51727	-	Rv0047c	Rv0047c	Rv0047c	Rv0047c	Rv0047c	Rv0047c	Function unknown	Conserved protein	conserved hypotheticals	P71704
	Rv0048c	Rv0048c	CDS	51828	52697	-	Rv0048c	Rv0048c		Rv0048c	Rv0048c		Unknown	Possible membrane protein	cell wall and cell processes	P9WM87
	Rv0049	Rv0049	CDS	52831	53244	+							Function unknown	Conserved hypothetical protein	conserved hypotheticals	P9WM85
	Rv0050	ponA1	CDS	53663	55699	+							Involved in peptidoglycan synthesis (at the final stages), cell wall formation. Synthesis of cross-linked peptidoglycan from the lipid intermediates. The enzyme has a penicillin-insensitive transglycosylase N-terminal domain (formation of linear glycan strands) and a penicillin-sensitive transpeptidase C-terminal domain (cross-linking of the peptide subunits).	Probable bifunctional penicillin-binding protein 1A/1B PonA1 (murein polymerase) (PBP1): penicillin-insensitive transglycosylase (peptidoglycan TGASE) + penicillin-sensitive transpeptidase (DD-transpeptidase)	cell wall and cell processes	P71707
	Rv0051	Rv0051	CDS	55696	57378	+							Unknown	Probable conserved transmembrane protein	cell wall and cell processes	P71708
	Rv0052	Rv0052	CDS	57410	57973	+							Function unknown	Conserved protein	conserved hypotheticals	I6Y6S3
	Rv0053	rpsF	CDS	58192	58482	+							Binds together with S18 to 16S ribosomal RNA.	30S ribosomal protein S6 RpsF	information pathways	P9WH31
	Rv0054	ssb	CDS	58586	59080	+		Rv0054		Rv0054			This protein is essential for replication of the chromosome. It is also involved in DNA recombination and repair.	Single-strand binding protein Ssb (helix-destabilizing protein)	information pathways	P9WGD5
	Rv0055	rpsR1	CDS	59122	59376	+		Rv0055		Rv0055			This protein has been implicated in aminoacyl-transfer RNA binding. It appears to be situated at the decoding site of messenger RNA.	30S ribosomal protein S18-1 RpsR1	information pathways	P9WH49
	Rv0056	rplI	CDS	59409	59867	+							Binds to the 23S rRNA.	50S ribosomal protein L9 RplI	information pathways	P9WH79
	Rv0057	Rv0057	CDS	59896	60417	+							Unknown	Hypothetical protein	conserved hypotheticals	P9WM77
	Rv0058	dnaB	CDS	60396	63020	+							Participates in initiation and elongation during chromosome replication; it exhibits DNA-dependent ATPase activity. The intein is an endonuclease (potential).	Probable replicative DNA helicase DnaB	information pathways	P9WMR3
	Rv0059	Rv0059	CDS	63200	63892	+							Unknown	Hypothetical protein	conserved hypotheticals	O53604
	Rv0060	Rv0060	CDS	63909	64967	+							Function unknown	Conserved hypothetical protein	conserved hypotheticals	O53605
	Rv0061c	Rv0061c	CDS	65012	65350	-	Rv0061c	Rv0061c	Rv0061c	Rv0061c	Rv0061c	Rv0061c	Unknown	Hypothetical protein	conserved hypotheticals	I6X8E6
	Rv0062	celA1	CDS	65552	66694	+	Rv0062	Rv0062	Rv0062	Rv0062	Rv0062	Rv0062	The biological conversion of cellulose to glucose generally requires three types of hydrolytic enzymes: (1) endoglucanases which cut internal beta-1,4-glucosidic bonds; (2) exocellobiohydrolases that cut the dissaccharide cellobiose from the nonreducing end of the cellulose polymer chain; (3) beta-1,4-glucosidases which hydrolyze the cellobiose and other short cello-oligosaccharides to glucose [c…	Possible cellulase CelA1 (endoglucanase) (endo-1,4-beta-glucanase) (FI-cmcase) (carboxymethyl cellulase)	intermediary metabolism and respiration	Q79G13
	Rv0063	Rv0063	CDS	66923	68362	+							Function unknown; probably involved in cellular metabolism.	Possible oxidoreductase	intermediary metabolism and respiration	O53608
	Rv0064	Rv0064	CDS	68620	71559	+							Unknown	Probable conserved transmembrane protein	cell wall and cell processes	P9WFL5
	Rv0064A	vapB1	CDS	71589	71828	+							Unknown	Possible antitoxin VapB1	virulence, detoxification, adaptation	P0CW29
	Rv0065	vapC1	CDS	71821	72222	+							Unknown	Possible toxin VapC1	virulence, detoxification, adaptation	P9WFC1
	Rv0066c	icd2	CDS	72274	74511	-							Involved in the KREBS cycle [catalytic activity: isocitrate + NADP+ = 2-oxoglutarate + CO(2) + NADPH].	Probable isocitrate dehydrogenase [NADP] Icd2 (oxalosuccinate decarboxylase) (IDH) (NADP+-specific ICDH) (IDP)	intermediary metabolism and respiration	O53611
	Rv0067c	Rv0067c	CDS	74629	75198	-							Possibly involved in transcriptional mechanism.	Possible transcriptional regulatory protein (possibly TetR-family)	regulatory proteins	O53612
	Rv0068	Rv0068	CDS	75301	76212	+							Function unknown; probably involved in cellular metabolism.	Probable oxidoreductase	intermediary metabolism and respiration	O53613
	Rv0069c	sdaA	CDS	76237	77622	-							Involved in gluconeogenesis from serine [catalytic activity: L-serine + H2O = pyruvate + NH3 + H2O].	Probable L-serine dehydratase SdaA (L-serine deaminase) (SDH) (L-SD)	intermediary metabolism and respiration	P9WGT5
	Rv0070c	glyA2	CDS	77619	78896	-							Key enzyme in the biosynthesis of purines, lipids, other components. Interconversion of serine and glycine [catalytic activity: 5,10-methylenetetrahydrofolate + glycine + H2O = tetrahydrofolate + L-serine].	Serine hydroxymethyltransferase GlyA2 (serine methylase 2) (SHMT 2)	intermediary metabolism and respiration	P9WGI7
	Rv0071	Rv0071	CDS	79486	80193	+							Unknown	Possible maturase	information pathways	O53616
	Rv0072	Rv0072	CDS	80624	81673	+	Rv0072	Rv0072	Rv0072	Rv0072	Rv0072	Rv0072	Thought to be involved in active transport of glutamine across the membrane (import). Responsible for the translocation of the substrate across the membrane.	Probable glutamine-transport transmembrane protein ABC transporter	cell wall and cell processes	P9WG17
	Rv0073	Rv0073	CDS	81676	82668	+							Thought to be involved in active transport of glutamine across the membrane (import). Responsible for the translocation of the substrate across the membrane.	Probable glutamine-transport ATP-binding protein ABC transporter	cell wall and cell processes	P9WQK5
	Rv0074	Rv0074	CDS	82748	83983	+							Function unknown	Conserved protein	conserved hypotheticals	O53619
	Rv0075	Rv0075	CDS	83996	85168	+			Rv0075	Rv0075			Function unknown; probably involved in cellular metabolism.	Probable aminotransferase	intermediary metabolism and respiration	O53620
	Rv0076c	Rv0076c	CDS	85183	85572	-			Rv0076c	Rv0076c			Unknown	Probable membrane protein	cell wall and cell processes	O53621
	Rv0077c	Rv0077c	CDS	85636	86466	-							Function unknown; probably involved in cellular metabolism.	Probable oxidoreductase	intermediary metabolism and respiration	O53622
	Rv0078	Rv0078	CDS	86528	87133	+							Possibly involved in transcriptional mechanism.	Probable transcriptional regulatory protein	regulatory proteins	O53623
	Rv0078A	Rv0078A	CDS	87208	87801	-							Unknown	Hypothetical protein	conserved hypotheticals	L7N686
	Rv0078B	Rv0078B	CDS	87798	88004	-							Unknown	Conserved protein	conserved hypotheticals	I6X8G2
	Rv0079	Rv0079	CDS	88204	89025	+	Rv0079			Rv0079			Unknown	Unknown protein	conserved hypotheticals	P9WMA9
	Rv0080	Rv0080	CDS	89022	89480	+							Function unknown	Conserved hypothetical protein	conserved hypotheticals	P9WMA5
	Rv0081	Rv0081	CDS	89575	89919	+							Involved in transcriptional mechanism.	Probable transcriptional regulatory protein	regulatory proteins	P9WMI7
	Rv0082	Rv0082	CDS	89924	90403	+							Function unknown; probably involved in cellular metabolism.	Probable oxidoreductase	intermediary metabolism and respiration	I6XUD2
	Rv0083	Rv0083	CDS	90400	92322	+							Function unknown; probably involved in cellular metabolism.	Probable oxidoreductase	intermediary metabolism and respiration	P9WIW3
	Rv0084	hycD	CDS	92328	93278	+							Involved in hydrogen metabolism; FHL pathway.	Possible formate hydrogenlyase HycD (FHL)	intermediary metabolism and respiration	Q10881
	Rv0085	hycP	CDS	93289	93951	+							Involved in hydrogen metabolism.	Possible hydrogenase HycP	intermediary metabolism and respiration	P9WM75
	Rv0086	hycQ	CDS	93951	95417	+							Possibly involved in hydrogen metabolism.	Possible hydrogenase HycQ	intermediary metabolism and respiration	Q10883
	Rv0087	hycE	CDS	95414	96892	+							Involved in hydrogen metabolism; FHL pathway.	Possible formate hydrogenase HycE (FHL)	intermediary metabolism and respiration	Q10884
	Rv0088	Rv0088	CDS	96927	97601	+							Unknown	Possible polyketide cyclase/dehydrase	lipid metabolism	P9WM73
	Rv0089	Rv0089	CDS	97758	98351	+							Thought to cause methylation.	Possible methyltransferase/methylase	intermediary metabolism and respiration	P9WK03
	Rv0090	Rv0090	CDS	98480	99250	+							Unknown	Possible membrane protein	cell wall and cell processes	P9WM71
	Rv0091	mtn	CDS	99684	100451	+							Responsible for cleavage of the glycosidic bond in both 5'-methylthioadenosine (MTA) and S-adenosylhomocysteine (SAH) [catalytic activity 1: methylthioadenosine + H2O = adenine + 5-methylthio-D-ribose] [catalytic activity 2: S-adenosyl-L-homocysteine + H2O = adenine + S-D-ribosyl-L-homocysteine].	Probable bifunctional MTA/SAH nucleosidase Mtn: 5'-methylthioadenosine nucleosidase (methylthioadenosine methylthioribohydrolase) + S-adenosylhomocysteine nucleosidase (S-adenosyl-L-homocysteine homocysteinylribohydrolase)	intermediary metabolism and respiration	P9WJM3
	Rv0092	ctpA	CDS	100583	102868	+							Cation-transporting ATPase; possibly catalyzes the transport of a cation (possibly copper) with the hydrolyse of ATP [catalytic activity: ATP + H(2)O + cation(in) = ADP + phosphate + cation(out)].	Cation transporter P-type ATPase a CtpA	cell wall and cell processes	P9WPU1
	Rv0093c	Rv0093c	CDS	102815	103663	-							Unknown	Probable conserved membrane protein	cell wall and cell processes	P9WM69
	Rv0094c	Rv0094c	CDS	103710	104663	-							Function unknown	Conserved hypothetical protein	insertion seqs and phages	Q50655
	Rv0095c	Rv0095c	CDS	104805	105215	-		Rv0095c		Rv0095c			Function unknown	Conserved hypothetical protein	insertion seqs and phages	Q10891
	Rv0096	PPE1	CDS	105324	106715	+	Rv0096	Rv0096	Rv0096	Rv0096	Rv0096	Rv0096	Function unknown	PPE family protein PPE1	PE/PPE	P9WI49
	Rv0097	Rv0097	CDS	106734	107603	+	Rv0097	Rv0097	Rv0097	Rv0097	Rv0097	Rv0097	Function unknown; probably involved in cellular metabolism.	Possible oxidoreductase	intermediary metabolism and respiration	P9WG83
	Rv0098	fcoT	CDS	107600	108151	+							Involved in fatty acid metabolism	Probable fatty acyl CoA thioesterase type III FcoT	lipid metabolism	P9WM67
	Rv0099	fadD10	CDS	108156	109778	+							Function unknown, but involvement in lipid degradation.	Possible fatty-acid-CoA ligase FadD10 (fatty-acid-CoA synthetase) (fatty-acid-CoA synthase)	lipid metabolism	P9WQ55
	Rv0100	Rv0100	CDS	109783	110019	+							Function unknown	Conserved hypothetical protein	conserved hypotheticals	P9WM65
	Rv0101	nrp	CDS	110001	117539	+							Involved in lipid metabolism.	Probable peptide synthetase Nrp (peptide synthase)	lipid metabolism	Q10896
	Rv0102	Rv0102	CDS	117714	119699	+							Unknown	Probable conserved integral membrane protein	cell wall and cell processes	P9WM63
	Rv0103c	ctpB	CDS	119915	122173	-							Cation-transporting ATPase; possibly catalyzes the transport of a cation (possibly coopper) with the hydrolyse of ATP [catalytic activity: ATP + H(2)O + cation(in) = ADP + orthophosphate + cation(out)].	Probable cation-transporter P-type ATPase B CtpB	cell wall and cell processes	P9WPT9
	Rv0104	Rv0104	CDS	122317	123831	+							Function unknown	Conserved hypothetical protein	conserved hypotheticals	P9WM61
	Rv0105c	rpmB1	CDS	123980	124264	-							Possibly involved in a translation mechanism.	50S ribosomal protein L28-1 RpmB1	information pathways	P9WHB1
	Rv0106	Rv0106	CDS	124374	125570	+							Function unknown	Conserved hypothetical protein	conserved hypotheticals	P9WPI5
	Rv0107c	ctpI	CDS	125643	130541	-	Rv0107c	Rv0107c		Rv0107c	Rv0107c		Cation-transporting ATPase; possibly catalyzes the transport of a cation (possibly magnesium) with the hydrolyse of ATP [catalytic activity: ATP + H(2)O + cation(in) = ADP + phosphate + cation(out)].	Probable cation-transporter ATPase I CtpI	cell wall and cell processes	P9WPS5
	Rv0108c	Rv0108c	CDS	130895	131104	-	Rv0108c	Rv0108c		Rv0108c	Rv0108c		Unknown	Hypothetical protein	conserved hypotheticals	O53630
	Rv0109	PE_PGRS1	CDS	131382	132872	+	Rv0109	Rv0109		Rv0109	Rv0109		Function unknown	PE-PGRS family protein PE_PGRS1	PE/PPE	L0T2H7
	Rv0110	Rv0110	CDS	133020	133769	+							Unknown	Probable conserved integral membrane protein	cell wall and cell processes	O53632
	Rv0111	Rv0111	CDS	133950	136007	+	Rv0111	Rv0111	Rv0111	Rv0111	Rv0111	Rv0111	Function unknown; probably involved in cellular metabolism.	Possible transmembrane acyltransferase	intermediary metabolism and respiration	O53633
	Rv0112	gca	CDS	136289	137245	+	Rv0112	Rv0112	Rv0112	Rv0112	Rv0112	Rv0112	Possibly involved in synthesis of a-band common antigen lipopolysaccharide. First of the three steps in the biosynthesis of GDP-fucose from GDP-mannose [catalytic activity: GDP-mannose = GDP-4-dehydro-6-deoxy-D-mannose + H2O].	Possible GDP-mannose 4,6-dehydratase Gca (GDP-D-mannose dehydratase)	cell wall and cell processes	O53634
	Rv0113	gmhA	CDS	137319	137909	+	Rv0113	Rv0113	Rv0113	Rv0113	Rv0113	Rv0113	Involved in biosynthesis of nucleotide-activated glycero-manno-heptose: synthesis of glyceromannoheptose 7-phosphate (inner core lipopolysaccharide biosynthesis) [catalytic activity: D-sedoheptulose 7-phosphate = D-glycero-alpha,beta-D-manno-heptose 7-phosphate].	Probable sedoheptulose-7-phosphate isomerase GmhA (phosphoheptose isomerase)	cell wall and cell processes	P9WGG1
	Rv0114	gmhB	CDS	137941	138513	+	Rv0114	Rv0114	Rv0114	Rv0114	Rv0114	Rv0114	Involved in biosynthesis of nucleotide-activated glycero-manno-heptose. Involved in two pathways, D-alpha-D pathway [catalytic activity: D-glycero-alpha-D-manno-heptose 1,7-biphosphate = D-glycero-alpha-D-manno-heptose 1-phosphate] and L-beta-D pathway [catalytic activity: D-glycero-beta-D-manno-heptose 1,7-biphosphate = D-glycero-beta-D-manno-heptose 1-phosphate].	Possible D-alpha,beta-D-heptose-1,7-biphosphate phosphatase GmhB (D-glycero-D-manno-heptose 7-phosphate kinase)	cell wall and cell processes	P9WMV3
	Rv0115	hddA	CDS	138513	139673	+	Rv0115	Rv0115	Rv0115	Rv0115	Rv0115	Rv0115	Involved in biosynthesis of nucleotide-activated glycero-manno-heptose (D-alpha-D pathway) [catalytic activity: D-glycero-alpha,beta-D-manno-heptose 7-phosphate + ATP = D-glycero-alpha-D-manno-heptose 1,7-biphosphate].	Possible D-alpha-D-heptose-7-phosphate kinase HddA	cell wall and cell processes	O53637
	Rv0116c	ldtA	CDS	140267	141022	-							Involved in peptidoglycan synthesis. Catalyzes the formation of 3->3 crosslinks between peptidoglycan subunits.	Probable L,D-transpeptidase LdtA	cell wall and cell processes	O53638
	Rv0117	oxyS	CDS	141200	142144	+							Could effect functions of OXYR during evolution.	Oxidative stress response regulatory protein OxyS	regulatory proteins	L7N677
	Rv0118c	oxcA	CDS	142128	143876	-							Involved in catabolism of oxalic acid [catalytic activity: oxalyl-CoA = formyl-CoA + CO2].	Probable oxalyl-CoA decarboxylase OxcA	intermediary metabolism and respiration	O53639
	Rv0119	fadD7	CDS	144049	145626	+							Function unknown, but involved in lipid degradation.	Probable fatty-acid-CoA ligase FadD7 (fatty-acid-CoA synthetase) (fatty-acid-CoA synthase)	lipid metabolism	O07169
	Rv0120c	fusA2	CDS	145627	147771	-							Involved in translation mechanism. This protein may promote the GTP-dependent translocation of the nascent protein chain from the A-site to the P-site of the ribosome.	Probable elongation factor G FusA2 (EF-G)	information pathways	P9WNM9
	Rv0121c	Rv0121c	CDS	147908	148342	-							Function unknown	Conserved protein	conserved hypotheticals	O07171
	Rv0122	Rv0122	CDS	148491	148859	+							Unknown	Hypothetical protein	conserved hypotheticals	O07172
	Rv0123	Rv0123	CDS	148856	149224	+							Unknown	Unknown protein	conserved hypotheticals	O07173
	Rv0124	PE_PGRS2	CDS	149533	150996	+							Function unknown	PE-PGRS family protein PE_PGRS2	PE/PPE	Q79G08
	Rv0125	pepA	CDS	151148	152215	+							Function unknown; possibly hydrolyzes peptides and/or proteins (seems to cleave preferentially after serine residues).	Probable serine protease PepA (serine proteinase) (MTB32A)	intermediary metabolism and respiration	O07175
	Rv0126	treS	CDS	152324	154129	+	Rv0126	Rv0126		Rv0126	Rv0126		Involved in trehalose biosynthesis (protective effect). Converts maltose to trehalose. Mycobacteria can produce trehalose from glucose 6-phosphate and UDP-glucose (the OtsA-OtsB pathway) from glycogen-like alpha(1-->4)-linked glucose polymers (the TreY-TreZ pathway) and from maltose (the TreS pathway).	Trehalose synthase TreS	virulence, detoxification, adaptation	P9WQ19
	Rv0127	mak	CDS	154232	155599	+							Catalyzes the transfer of a phosphate group from ATP to maltose to produce maltose-1-phosphate [catalytic activity: ATP + maltose = ADP + maltose-1-phosphate]	Maltokinase Mak	virulence, detoxification, adaptation	O07177
	Rv0128	Rv0128	CDS	155667	156446	+							Unknown	Probable conserved transmembrane protein	cell wall and cell processes	P96805
	Rv0129c	fbpC	CDS	156578	157600	-							Proteins of the antigen 85 complex are responsible for the high affinity of mycobacteria to fibronectin. Possesses a mycolyltransferase activity required for the biogenesis of trehalose dimycolate (cord factor), a dominant structure necessary for maintaining cell wall integrity.	Secreted antigen 85-C FbpC (85C) (antigen 85 complex C) (AG58C) (mycolyl transferase 85C) (fibronectin-binding protein C)	lipid metabolism	P9WQN9
	Rv0130	htdZ	CDS	157847	158302	+							Unknown	Probable 3-hydroxyl-thioester dehydratase	intermediary metabolism and respiration	P9WNP3
	Rv0131c	fadE1	CDS	158315	159658	-							Function unknown, but involved in lipid degradation.	Probable acyl-CoA dehydrogenase FadE1	lipid metabolism	P96808
	Rv0132c	fgd2	CDS	159700	160782	-							Catalyzes oxidation of glucose-6-phosphate to 6-phosphogluconolactone using coenzyme F420 (an *-hydroxy-5-deazaflavin derivative) as the electron acceptor.	Putative F420-dependent glucose-6-phosphate dehydrogenase Fgd2	intermediary metabolism and respiration	P96809
	Rv0133	Rv0133	CDS	160869	161474	+							Acetylation, substrate unknown	GCN5-related N-acetyltransferase	intermediary metabolism and respiration	P96810
	Rv0134	ephF	CDS	161771	162673	+							Thought to be involved in detoxification reactions following oxidative damage to lipids [catalytic activity: an epoxide + H(2)O = a glycol].	Possible epoxide hydrolase EphF (epoxide hydratase) (arene-oxide hydratase)	virulence, detoxification, adaptation	P96811
	Rv0135c	Rv0135c	CDS	162644	163249	-							Could be involved in transcriptional mechanism.	Possible transcriptional regulatory protein	regulatory proteins	P96812
	Rv0136	cyp138	CDS	163366	164691	+	Rv0136			Rv0136			Cytochromes P450 are a group of heme-thiolate monooxygenases. They oxidize a variety of structurally unrelated compounds, including steroids, fatty acids, and xenobiotics.	Probable cytochrome P450 138 Cyp138	intermediary metabolism and respiration	P9WPM3
	Rv0137c	msrA	CDS	164712	165260	-							Has an important function as a repair enzyme for proteins that have been inactivated by oxidation. Catalyzes the reversible oxidation-reduction of methionine sulfoxide in proteins to methionine [catalytic activity: protein L-methionine + oxidized thioredoxin + H2O = protein-L-methionine-(S)-S-oxide + reduced thioredoxin].	Probable peptide methionine sulfoxide reductase MsrA (protein-methionine-S-oxide reductase) (peptide met(O) reductase)	intermediary metabolism and respiration	P9WJM5
	Rv0138	Rv0138	CDS	165323	165826	+		Rv0138		Rv0138			Function unknown	Conserved hypothetical protein	conserved hypotheticals	P96815
	Rv0139	Rv0139	CDS	165827	166849	+							Function unknown; probably involved in cellular metabolism.	Possible oxidoreductase	intermediary metabolism and respiration	P96816
	Rv0140	Rv0140	CDS	166910	167290	+							Function unknown	Conserved protein	conserved hypotheticals	P96817
	Rv0141c	Rv0141c	CDS	167271	167681	-							Unknown	Unknown protein	conserved hypotheticals	P96818
	Rv0142	Rv0142	CDS	167711	168637	+							Function unknown	Conserved hypothetical protein	conserved hypotheticals	P96819
	Rv0143c	Rv0143c	CDS	168704	170182	-	Rv0143c			Rv0143c			Unknown; possibly ion channel involved in transport of chloride across the membrane.	Probable conserved transmembrane protein	cell wall and cell processes	P96820
	Rv0144	Rv0144	CDS	170284	171126	+	Rv0144	Rv0144		Rv0144	Rv0144		Involved in transcriptional mechanism.	Probable transcriptional regulatory protein (possibly TetR-family)	regulatory proteins	P96821
	Rv0145	Rv0145	CDS	171215	172168	+	Rv0145	Rv0145		Rv0145	Rv0145		Possible methyltransferase	Possible S-adenosylmethionine-dependent methyltransferase	lipid metabolism	P9WFJ1
	Rv0146	Rv0146	CDS	172211	173143	+	Rv0146	Rv0146	Rv0146	Rv0146	Rv0146	Rv0146	Possible methyltransferase	Possible S-adenosylmethionine-dependent methyltransferase	lipid metabolism	P9WFJ3
	Rv0147	Rv0147	CDS	173238	174758	+	Rv0147	Rv0147	Rv0147	Rv0147	Rv0147	Rv0147	Function unknown; probably involved in cellular metabolism [catalytic activity: an aldehyde + NAD+ + H2O = an acid + NADH].	Probable aldehyde dehydrogenase (NAD+) dependent	intermediary metabolism and respiration	P96824
	Rv0148	Rv0148	CDS	174833	175693	+	Rv0148			Rv0148			Function unknown; possibly involved in cellular metabolism.	Probable short-chain type dehydrogenase/reductase	intermediary metabolism and respiration	P96825
	Rv0149	Rv0149	CDS	175700	176668	+	Rv0149			Rv0149			Possibly binds NADP and acts through a one-electron transfer process. Quinones are supposed to be the best substrates. May act in the detoxification of xenobiotics [catalytic activity: NADPH + quinone = NADP+ + semiquinone]	Possible quinone oxidoreductase (NADPH:quinone oxidoreductase) (zeta-crystallin)	intermediary metabolism and respiration	P96826
	Rv0150c	Rv0150c	CDS	176665	176952	-	Rv0150c	Rv0150c		Rv0150c	Rv0150c		Function unknown	Conserved hypothetical protein	conserved hypotheticals	P96827
	Rv0151c	PE1	CDS	177543	179309	-	Rv0151c	Rv0151c	Rv0151c	Rv0151c	Rv0151c	Rv0151c	Function unknown	PE family protein PE1	PE/PPE	Q79G06
	Rv0152c	PE2	CDS	179319	180896	-	Rv0152c	Rv0152c	Rv0152c	Rv0152c	Rv0152c	Rv0152c	Function unknown	PE family protein PE2	PE/PPE	Q79G05
	Rv0153c	ptbB	CDS	181155	181985	-							Involved in signal transduction (via dephosphorylation). Can dephosphorylate in vitro the phosphotyrosine residue of myelin basic protein (MBP) at pH 7.0. Could be involved in virulence by interfering with phosphotyrosine-mediated signals in macrophages. Also able to dephosphorylate phosphoserine/threonine peptides and phosphoinositide substrates. [catalytic activity: protein tyrosine phosphate +…	Phosphotyrosine protein phosphatase PTPB (protein-tyrosine-phosphatase) (PTPase)	regulatory proteins	I6WXK4
	Rv0154c	fadE2	CDS	181987	183198	-	Rv0154c			Rv0154c			Function unknown, but involved in lipid degradation.	Probable acyl-CoA dehydrogenase FadE2	lipid metabolism	P96831
	Rv0155	pntAa	CDS	183622	184722	+	Rv0155			Rv0155			The transhydrogenation between NADH and NADP is coupled to respiration and ATP hydrolysis and functions as a proton pump across the membrane [catalytic activity: NADPH + NAD+ = NADP+ + NADH].	Probable NAD(P) transhydrogenase (subunit alpha) PntAa [first part; catalytic part] (pyridine nucleotide transhydrogenase subunit alpha) (nicotinamide nucleotide transhydrogenase subunit alpha)	intermediary metabolism and respiration	P96832
	Rv0156	pntAb	CDS	184723	185055	+	Rv0156	Rv0156		Rv0156	Rv0156		The transhydrogenation between NADH and NADP is coupled to respiration and ATP hydrolysis and functions as a proton pump across the membrane [catalytic activity: NADPH + NAD+ = NADP+ + NADH].	Probable NAD(P) transhydrogenase (subunit alpha) PntAb [second part; integral membrane protein] (pyridine nucleotide transhydrogenase subunit alpha) (nicotinamide nucleotide transhydrogenase subunit alpha)	intermediary metabolism and respiration	P96833
	Rv0157	pntB	CDS	185052	186479	+	Rv0157	Rv0157		Rv0157	Rv0157		The transhydrogenation between NADH and NADP is coupled to respiration and ATP hydrolysis and functions as a proton pump across the membrane [catalytic activity: NADPH + NAD+ = NADP+ + NADH].	Probable NAD(P) transhydrogenase (subunit beta) PntB [integral membrane protein] (pyridine nucleotide transhydrogenase subunit beta) (nicotinamide nucleotide transhydrogenase subunit beta)	intermediary metabolism and respiration	P96834
	Rv0157A	Rv0157A	CDS	186495	186623	-	Rv0157A	Rv0157A		Rv0157A	Rv0157A		Unknown	Conserved protein	conserved hypotheticals	I6WXK8
	Rv0158	Rv0158	CDS	186785	187429	+	Rv0158	Rv0158		Rv0158	Rv0158		Involved in transcriptional mechanism.	Probable transcriptional regulatory protein (possibly TetR-family)	regulatory proteins	O53641
	Rv0159c	PE3	CDS	187433	188839	-	Rv0159c	Rv0159c	Rv0159c	Rv0159c	Rv0159c	Rv0159c	Function unknown	PE family protein PE3	PE/PPE	Q79G04
	Rv0160c	PE4	CDS	188931	190439	-	Rv0160c	Rv0160c	Rv0160c	Rv0160c	Rv0160c	Rv0160c	Function unknown	PE family protein PE4	PE/PPE	L7N661
	Rv0161	Rv0161	CDS	190607	191956	+							Function unknown; probably involved in cellular metabolism.	Possible oxidoreductase	intermediary metabolism and respiration	O07406
	Rv0162c	adhE1	CDS	191984	193135	-							Dehydrogeneses a alcohol (OXIDO-reduction) [catalytic activity: an alcohol + NAD+ = an aldehyde or ketone + NADH].	Probable zinc-type alcohol dehydrogenase (E subunit) AdhE1	intermediary metabolism and respiration	L7N6B3
	Rv0163	Rv0163	CDS	193117	193572	+	Rv0163			Rv0163			Function unknown	Conserved protein	conserved hypotheticals	O07408
	Rv0164	TB18.5	CDS	193626	194111	+	Rv0164			Rv0164			Function unknown	Conserved protein TB18.5	conserved hypotheticals	L7N657
	Rv0165c	mce1R	CDS	194144	194815	-	Rv0165c	Rv0165c		Rv0165c	Rv0165c		Involved in transcriptional mechanism	Probable transcriptional regulatory protein Mce1R (probably GntR-family)	regulatory proteins	Q79G00
	Rv0166	fadD5	CDS	194993	196657	+	Rv0166	Rv0166	Rv0166	Rv0166	Rv0166	Rv0166	Function unknown, but involved in lipid degradation.	Probable fatty-acid-CoA ligase FadD5 (fatty-acid-CoA synthetase) (fatty-acid-CoA synthase)	lipid metabolism	O07411
	Rv0167	yrbE1A	CDS	196861	197658	+	Rv0167	Rv0167	Rv0167	Rv0167	Rv0167	Rv0167	Unknown	Conserved integral membrane protein YrbE1A	virulence, detoxification, adaptation	O07412
	Rv0168	yrbE1B	CDS	197660	198529	+							Unknown	Conserved integral membrane protein YrbE1B	virulence, detoxification, adaptation	L0T2Q9
	Rv0169	mce1A	CDS	198534	199898	+	Rv0169	Rv0169		Rv0169	Rv0169		Unknown, but thought to be involved in host cell invasion (entry and survival inside macrophages).	Mce-family protein Mce1A	virulence, detoxification, adaptation	Q79FZ9
	Rv0170	mce1B	CDS	199895	200935	+	Rv0170	Rv0170	Rv0170	Rv0170	Rv0170	Rv0170	Unknown, but thought to be involved in host cell invasion.	Mce-family protein Mce1B	virulence, detoxification, adaptation	O07414
	Rv0171	mce1C	CDS	200932	202479	+	Rv0171	Rv0171	Rv0171	Rv0171	Rv0171	Rv0171	Unknown, but thought to be involved in host cell invasion.	Mce-family protein Mce1C	virulence, detoxification, adaptation	O07415
	Rv0172	mce1D	CDS	202476	204068	+	Rv0172	Rv0172	Rv0172	Rv0172	Rv0172	Rv0172	Unknown, but thought to be involved in host cell invasion.	Mce-family protein Mce1D	virulence, detoxification, adaptation	O07416
	Rv0173	lprK	CDS	204065	205237	+	Rv0173	Rv0173	Rv0173	Rv0173	Rv0173	Rv0173	Unknown, but thought to be involved in host cell invasion.	Possible Mce-family lipoprotein LprK (Mce-family lipoprotein Mce1E)	cell wall and cell processes	O07417
	Rv0174	mce1F	CDS	205231	206778	+	Rv0174	Rv0174	Rv0174	Rv0174	Rv0174	Rv0174	Unknown, but thought involved in host cell invasion.	Mce-family protein Mce1F	virulence, detoxification, adaptation	L0T2W6
	Rv0175	Rv0175	CDS	206814	207455	+	Rv0175	Rv0175	Rv0175	Rv0175	Rv0175	Rv0175	Unknown	Probable conserved Mce associated membrane protein	cell wall and cell processes	O07419
	Rv0176	Rv0176	CDS	207452	208420	+		Rv0176		Rv0176			Unknown	Probable conserved Mce associated transmembrane protein	cell wall and cell processes	O07420
	Rv0177	Rv0177	CDS	208417	208971	+	Rv0177			Rv0177			Unknown	Probable conserved Mce associated protein	conserved hypotheticals	O07421
	Rv0178	Rv0178	CDS	208938	209672	+	Rv0178			Rv0178			Unknown	Probable conserved Mce associated membrane protein	cell wall and cell processes	O07422
	Rv0179c	lprO	CDS	209703	210812	-							Unknown	Possible lipoprotein LprO	cell wall and cell processes	O07423
	Rv0180c	Rv0180c	CDS	210892	212250	-	Rv0180c			Rv0180c			Unknown	Probable conserved transmembrane protein	cell wall and cell processes	O07424
	Rv0181c	Rv0181c	CDS	212277	213011	-	Rv0181c	Rv0181c		Rv0181c	Rv0181c		Function unknown	Conserved hypothetical protein	conserved hypotheticals	P9WI85
	Rv0182c	sigG	CDS	213028	214140	-							The sigma factor is an initiation factor that promotes attachment of the RNA polymerase to specific initiation sites and then is released.	Probable alternative RNA polymerase sigma factor SigG (RNA polymerase ECF type sigma factor)	information pathways	P9WGG5
	Rv0183	Rv0183	CDS	214088	214927	+							Function unknown; probably involved in cellular metabolism.	Possible lysophospholipase	intermediary metabolism and respiration	O07427
	Rv0184	Rv0184	CDS	214969	215718	+							Function unknown	Conserved hypothetical protein	conserved hypotheticals	O07428
	Rv0185	Rv0185	CDS	215715	216224	+							Function unknown; probably involved in a cellular metabolism.	Conserved hypothetical protein	conserved hypotheticals	O07429
	Rv0186	bglS	CDS	216269	218344	+							Possibly involved in degradation [catalytic activity: hydrolysis of terminal, non-reducing beta-D-glucose residues with release of beta-D-glucose].	Probable beta-glucosidase BglS (gentiobiase) (cellobiase) (beta-D-glucoside glucohydrolase)	intermediary metabolism and respiration	O07430
	Rv0186A	mymT	CDS	218390	218551	-							Coordinates Cu(I) ions into a Cu(I)-thiolate core, protects cell from copper toxicity	Metallothionein, MymT	virulence, detoxification, adaptation	P9WK09
	Rv0187	Rv0187	CDS	218705	219367	+	Rv0187			Rv0187			Thought to be involved in transfer of methyl group.	Probable O-methyltransferase	intermediary metabolism and respiration	O07431
	Rv0188	Rv0188	CDS	219486	219917	+	Rv0188			Rv0188			Unknown	Probable conserved transmembrane protein	cell wall and cell processes	O07432
	Rv0189c	ilvD	CDS	219996	221723	-		Rv0189c		Rv0189c			Involved in valine and isoleucine biosynthesis (at the fourth step) [catalytic activity: 2,3-dihydroxy-3-methylbutanoate = 3-methyl-2- oxobutanoate + H(2)O].	Probable dihydroxy-acid dehydratase IlvD (dad)	intermediary metabolism and respiration	P9WKJ5
	Rv0190	Rv0190	CDS	221871	222161	+		Rv0190		Rv0190			Function unknown	Conserved protein	conserved hypotheticals	O07434
	Rv0191	Rv0191	CDS	222289	223530	+	Rv0191	Rv0191		Rv0191	Rv0191		Unknown; possibly involved in transport of drug across the membrane.	Probable conserved integral membrane protein	cell wall and cell processes	P9WJX7
	Rv0192	Rv0192	CDS	223564	224664	+	Rv0192	Rv0192		Rv0192	Rv0192		Function unknown	Conserved hypothetical protein	conserved hypotheticals	O07436
	Rv0192A	Rv0192A	CDS	223607	223909	+		Rv0192A		Rv0192A			Function unknown	Conserved secreted protein	cell wall and cell processes	Q79FZ8
	Rv0193c	Rv0193c	CDS	224724	226571	-	Rv0193c	Rv0193c	Rv0193c	Rv0193c	Rv0193c	Rv0193c	Unknown	Hypothetical protein	conserved hypotheticals	O07437
	Rv0194	Rv0194	CDS	226878	230462	+	Rv0194	Rv0194	Rv0194	Rv0194	Rv0194	Rv0194	Thought to be involved in active transport of drugs across the membrane (export): multidrug resistance by an export mechanism. Responsible for energy coupling to the transport system and for the translocation of the substrate across the membrane.	Probable transmembrane multidrug efflux pump	cell wall and cell processes	O53645
	Rv0195	Rv0195	CDS	230899	231534	+	Rv0195			Rv0195			Possibly sensor part of a two component regulatory system.	Possible two component transcriptional regulatory protein (probably LuxR-family)	regulatory proteins	O53646
	Rv0196	Rv0196	CDS	231647	232231	+							Possibly involved in transcriptional mechanism.	Possible transcriptional regulatory protein	regulatory proteins	P9WME1
	Rv0197	Rv0197	CDS	232231	234519	+							Function unknown; probably involved in cellular metabolism.	Possible oxidoreductase	intermediary metabolism and respiration	L0T2Z1
	Rv0198c	zmp1	CDS	234516	236507	-							Function unknown; hydrolyzes peptides and/or proteins.	Probable zinc metalloprotease Zmp1	intermediary metabolism and respiration	I6X8R2
	Rv0199	Rv0199	CDS	236550	237209	+							Unknown	Probable conserved membrane protein	cell wall and cell processes	O53650
	Rv0200	Rv0200	CDS	237206	237895	+							Unknown	Possible conserved transmembrane protein	cell wall and cell processes	O53651
	Rv0201c	Rv0201c	CDS	237892	238395	-							Function unknown	Conserved protein	conserved hypotheticals	O53652
	Rv0202c	mmpL11	CDS	238392	241292	-	Rv0202c	Rv0202c	Rv0202c	Rv0202c	Rv0202c	Rv0202c	Unknown. Thought to be involved in fatty acid transport.	Probable conserved transmembrane transport protein MmpL11	cell wall and cell processes	P9WJT9
	Rv0203	Rv0203	CDS	241514	241924	+	Rv0203			Rv0203			Unknown	Possible exported protein	cell wall and cell processes	I6X8R5
	Rv0204c	Rv0204c	CDS	241976	243214	-							Unknown	Probable conserved transmembrane protein	cell wall and cell processes	I6Y748
	Rv0205	Rv0205	CDS	243384	244487	+	Rv0205	Rv0205		Rv0205	Rv0205		Unknown	Probable conserved transmembrane protein	cell wall and cell processes	P9WFM5
	Rv0206c	mmpL3	CDS	244484	247318	-	Rv0206c	Rv0206c		Rv0206c	Rv0206c		Unknown. Thought to be involved in fatty acid transport.	Possible conserved transmembrane transport protein MmpL3	cell wall and cell processes	P9WJV5
	Rv0207c	Rv0207c	CDS	247384	248112	-	Rv0207c	Rv0207c	Rv0207c	Rv0207c	Rv0207c	Rv0207c	Function unknown	Conserved hypothetical protein	conserved hypotheticals	P96389
	Rv0208c	Rv0208c	CDS	248115	248906	-	Rv0208c	Rv0208c	Rv0208c	Rv0208c	Rv0208c	Rv0208c	Causes methylation	Hypothetical methlytransferase (methylase)	intermediary metabolism and respiration	P9WFY9
	Rv0209	Rv0209	CDS	249038	250123	+							Unknown	Hypothetical protein	conserved hypotheticals	P96391
	Rv0210	Rv0210	CDS	250120	251598	+	Rv0210		Rv0210	Rv0210	Rv0210		Unknown	Hypothetical protein	conserved hypotheticals	P96392
	Rv0211	pckA	CDS	251782	253602	+	Rv0211		Rv0211	Rv0211	Rv0211		Rate-limiting gluconeogenic enzyme [catalytic activity: GTP + oxaloacetate = GDP + phosphoenolpyruvate + CO2].	Probable iron-regulated phosphoenolpyruvate carboxykinase [GTP] PckA (phosphoenolpyruvate carboxylase) (PEPCK)(pep carboxykinase)	intermediary metabolism and respiration	P9WIH3
	Rv0212c	nadR	CDS	253669	254640	-							Involved in transcriptional mechanism.	Possible transcriptional regulatory protein NadR (probably AsnC-family)	regulatory proteins	P96394
	Rv0213c	Rv0213c	CDS	254637	255950	-							Causes methylation	Possible methyltransferase (methylase)	intermediary metabolism and respiration	P96395
	Rv0214	fadD4	CDS	256064	257677	+							Function unknown, but involved in lipid degradation.	Probable fatty-acid-CoA ligase FadD4 (fatty-acid-CoA synthetase) (fatty-acid-CoA synthase)	lipid metabolism	P96396
	Rv0215c	fadE3	CDS	257783	258856	-							Function unknown, but involved in lipid degradation.	Probable acyl-CoA dehydrogenase FadE3	lipid metabolism	P96397
	Rv0216	Rv0216	CDS	258913	259926	+							Unknown	Double hotdog hydratase	intermediary metabolism and respiration	I6Y340
	Rv0217c	lipW	CDS	259923	260831	-							Function unknown; lipolytic enzyme probably involved in cellular metabolism.	Possible esterase LipW	intermediary metabolism and respiration	P96399
	Rv0218	Rv0218	CDS	260924	262252	+							Unknown	Probable conserved transmembrane protein	cell wall and cell processes	P96400
	Rv0219	Rv0219	CDS	262254	262802	+							Unknown	Probable conserved transmembrane protein	cell wall and cell processes	P96401
	Rv0220	lipC	CDS	262812	264023	+							Function unknown; lipolytic enzyme probably involved in cellular metabolism.	Probable esterase LipC	intermediary metabolism and respiration	P96402
	Rv0221	Rv0221	CDS	264067	265476	+							May be involved in synthesis of triacylglycerol	Possible triacylglycerol synthase (diacylglycerol acyltransferase)	lipid metabolism	P9WKB7
	Rv0222	echA1	CDS	265507	266295	+							Could possibly oxidize fatty acids using specific components [catalytic activity: (3S)-3-hydroxyacyl-CoA = trans-2(or 3)-enoyl-CoA + H(2)O].	Probable enoyl-CoA hydratase EchA1 (enoyl hydrase) (unsaturated acyl-CoA hydratase) (crotonase)	lipid metabolism	P96404
	Rv0223c	Rv0223c	CDS	266301	267764	-							Thought to oxidize a wide variety of aliphatic and aromatic aldehydes.	Probable aldehyde dehydrogenase	intermediary metabolism and respiration	I6X8S7
	Rv0224c	Rv0224c	CDS	267863	268627	-							Causes methylation	Possible methyltransferase (methylase)	intermediary metabolism and respiration	P9WJZ9
	Rv0225	Rv0225	CDS	268663	269817	+							Possibly involved in LPS biosynthesis.	Possible conserved protein	cell wall and cell processes	P96407
	Rv0226c	Rv0226c	CDS	269834	271564	-							Unknown	Probable conserved transmembrane protein	cell wall and cell processes	P96408
	Rv0227c	Rv0227c	CDS	271574	272839	-							Unknown	Probable conserved membrane protein	cell wall and cell processes	P96409
	Rv0228	Rv0228	CDS	273055	274278	+	Rv0228			Rv0228			Function unknown; probably involved in cellular metabolism.	Probable integral membrane acyltransferase	intermediary metabolism and respiration	P96410
	Rv0229c	Rv0229c	CDS	274306	274986	-	Rv0229c	Rv0229c	Rv0229c	Rv0229c	Rv0229c	Rv0229c	Unknown	Possible conserved membrane protein with PIN domain	cell wall and cell processes	L0T5V6
	Rv0230c	php	CDS	274983	275963	-	Rv0230c	Rv0230c	Rv0230c	Rv0230c	Rv0230c	Rv0230c	Enzymatic activity unknown [catalytic activity: aryl dialkyl phosphate + H2O = dialkyl phosphate + an aryl alcohol].	Probable phosphotriesterase Php (parathion hydrolase) (PTE) (aryldialkylphosphatase) (paraoxonase) (a-esterase) (aryltriphosphatase) (paraoxon hydrolase)	lipid metabolism	P9WHN9
	Rv0231	fadE4	CDS	276058	277764	+	Rv0231	Rv0231		Rv0231	Rv0231		Function unknown, but involved in lipid degradation.	Probable acyl-CoA dehydrogenase FadE4	lipid metabolism	P96414
	Rv0232	Rv0232	CDS	277899	278588	+	Rv0232			Rv0232			Involved in transcriptional mechanism.	Probable transcriptional regulatory protein (probably TetR/AcrR-family)	regulatory proteins	P96415
	Rv0233	nrdB	CDS	278585	279529	+							Involved in the DNA replication pathway (first reaction). Provides the precursors necessary for DNA synthesis [catalytic activity: 2'-deoxyribonucleoside diphosphate + oxidized thioredoxin + H2O = ribonucleoside diphosphate + reduced thioredoxin].	Ribonucleoside-diphosphate reductase (beta chain) NrdB (ribonucleotide reductase small chain)	information pathways	P9WH69
	Rv0234c	gabD1	CDS	279605	281140	-							Involved in 4-aminobutyrate (GABA) degradation pathway [catalytic activity: succinate semialdehyde + NAD(P)(+) + H(2)O = succinate + NAD(P)H].	Succinate-semialdehyde dehydrogenase [NADP+] dependent (SSDH) GabD1	intermediary metabolism and respiration	P9WNX9
	Rv0235c	Rv0235c	CDS	281166	282614	-							Unknown	Probable conserved transmembrane protein	cell wall and cell processes	P96418
	Rv0236A	Rv0236A	CDS	286898	287071	-							Unknown	Small secreted protein	cell wall and cell processes	P0A5C5
	Rv0236c	aftD	CDS	282649	286851	-							Involved in the biosynthesis of the mycobacterial cell wall arabinan	Possible arabinofuranosyltransferase AftD	cell wall and cell processes	P96419
	Rv0237	lpqI	CDS	287186	288352	+							Unknown	Probable conserved lipoprotein LpqI	cell wall and cell processes	L7N6B0
	Rv0238	Rv0238	CDS	288428	289042	+	Rv0238			Rv0238			Possibly involved in transcriptional mechanism.	Possible transcriptional regulatory protein (probably TetR-family)	regulatory proteins	O53661
	Rv0239	vapB24	CDS	289104	289337	+	Rv0239			Rv0239			Unknown	Possible antitoxin VapB24	virulence, detoxification, adaptation	P9WJ41
	Rv0240	vapC24	CDS	289345	289782	+							Unknown	Possible toxin VapC24. Contains PIN domain.	virulence, detoxification, adaptation	P9WF87
	Rv0241c	htdX	CDS	289812	290654	-							Involved in fatty acid synthesis type II (fas-II)	Probable 3-hydroxyacyl-thioester dehydratase HtdX	intermediary metabolism and respiration	O53664
	Rv0242c	fabG4	CDS	290665	292029	-	Rv0242c			Rv0242c			Involved in the fatty acid biosynthesis pathway (first reduction step) [catalytic activity: (3R)-3-hydroxyacyl-[acyl-carrier protein] + NADP+ = 3-oxoacyl-[acyl-carrier protein] + NADPH].	Probable 3-oxoacyl-[acyl-carrier protein] reductase FabG4 (3-ketoacyl-acyl carrier protein reductase)	lipid metabolism	I6Y778
	Rv0243	fadA2	CDS	292171	293493	+	Rv0243	Rv0243		Rv0243	Rv0243		Function unknown, but involved in lipid degradation [catalytic activity: acyl-CoA + acetyl-CoA = CoA + 3-oxoacyl-CoA].	Probable acetyl-CoA acyltransferase FadA2 (3-ketoacyl-CoA thiolase) (beta-ketothiolase)	lipid metabolism	O86361
	Rv0244c	fadE5	CDS	293798	295633	-	Rv0244c	Rv0244c	Rv0244c	Rv0244c	Rv0244c	Rv0244c	Function unknown, but involved in lipid degradation.	Probable acyl-CoA dehydrogenase FadE5	lipid metabolism	O53666
	Rv0245	Rv0245	CDS	296005	296493	+	Rv0245	Rv0245	Rv0245	Rv0245	Rv0245	Rv0245	Function unknown; probably involved in cellular metabolism.	Possible oxidoreductase	intermediary metabolism and respiration	O53667
	Rv0246	Rv0246	CDS	296809	298119	+	Rv0246	Rv0246	Rv0246	Rv0246	Rv0246	Rv0246	Unknown	Probable conserved integral membrane protein	cell wall and cell processes	O53668
	Rv0247c	Rv0247c	CDS	298116	298862	-							Involved in interconversion of fumarate and succinate (aerobic respiration) [catalytic activity: succinate + acceptor = fumarate + reduced acceptor].	Probable succinate dehydrogenase [iron-sulfur subunit] (succinic dehydrogenase)	intermediary metabolism and respiration	O53669
	Rv0248c	Rv0248c	CDS	298863	300803	-	Rv0248c	Rv0248c	Rv0248c	Rv0248c	Rv0248c	Rv0248c	Involved in interconversion of fumarate and succinate (aerobic respiration) [catalytic activity: succinate + acceptor = fumarate + reduced acceptor].	Probable succinate dehydrogenase [iron-sulfur subunit] (succinic dehydrogenase)	intermediary metabolism and respiration	O53670
	Rv0249c	Rv0249c	CDS	300834	301655	-	Rv0249c	Rv0249c	Rv0249c	Rv0249c	Rv0249c	Rv0249c	Could be involved in interconversion of fumarate and succinate (aerobic respiration). This hydrophobic component may be required to anchor the catalytic components of the succinate dehydrogenase complex to the cytoplasmic membrane.	Probable succinate dehydrogenase [membrane anchor subunit] (succinic dehydrogenase)	intermediary metabolism and respiration	O53671
	Rv0250c	Rv0250c	CDS	301735	302028	-	Rv0250c	Rv0250c	Rv0250c	Rv0250c	Rv0250c	Rv0250c	Function unknown. Possibly down-regulated by HSPR|Rv0353.	Conserved protein	conserved hypotheticals	O53672
	Rv0251c	hsp	CDS	302173	302652	-							Thought to be involved in the initiation step of translation at high temperature. Bound to 30S ribosomal subunit. Possibly a molecular chaperone. Seems to be regulated positively by SIGE|Rv1221 and negatively by HSPR|Rv0353.	Heat shock protein Hsp (heat-stress-induced ribosome-binding protein A)	virulence, detoxification, adaptation	O53673
	Rv0252	nirB	CDS	302866	305427	+							Involved in nitrate assimilation (denitrification) (at the second step). This enzyme is a FAD flavoprotein that also contains a siroheme and one 2FE-2S iron-sulfur center [catalytic activity: 3 NAD(P)H + nitrite = 3 NAD(P)+ + NH4OH + H2O.]	Probable nitrite reductase [NAD(P)H] large subunit [FAD flavoprotein] NirB	intermediary metabolism and respiration	O53674
	Rv0253	nirD	CDS	305453	305809	+							Involved in nitrate assimilation (denitrification); required for activity of the reductase [catalytic activity: 3 NAD(P)H + nitrite = 3 NAD(P)+ + NH4OH + H2O.]	Probable nitrite reductase [NAD(P)H] small subunit NirD	intermediary metabolism and respiration	O53675
	Rv0254c	cobU	CDS	305825	306349	-							Involved in cobalamin biosynthesis.	Probable bifunctional cobalamin biosynthesis protein CobU: cobinamide kinase + cobinamide phosphate guanylyltransferase	intermediary metabolism and respiration	O53676
	Rv0255c	cobQ1	CDS	306374	307858	-							Involved in cobalamin biosynthesis	Probable cobyric acid synthase CobQ1	intermediary metabolism and respiration	P9WP95
	Rv0256c	PPE2	CDS	307877	309547	-	Rv0256c	Rv0256c	Rv0256c	Rv0256c	Rv0256c	Rv0256c	Function unknown	PPE family protein PPE2	PE/PPE	P9WI47
	Rv0257	Rv0257	CDS	309699	310073	+							Function unknown	Conserved hypothetical protein	conserved hypotheticals	L7N694
	Rv0258c	Rv0258c	CDS	310294	310749	-							Function unknown	Conserved hypothetical protein	conserved hypotheticals	P95215
	Rv0259c	Rv0259c	CDS	310774	311517	-							Function unknown	Conserved hypothetical protein	conserved hypotheticals	P95216
	Rv0260c	Rv0260c	CDS	311514	312659	-							Could be involved in transcriptional mechanism.	Possible transcriptional regulatory protein	regulatory proteins	P95217
	Rv0261c	narK3	CDS	312759	314168	-							Involved in excretion of nitrite produced by the dissimilatory reduction of nitrate. Responsible for the translocation of the substrate across the membrane.	Probable integral membrane nitrite extrusion protein NarK3 (nitrite facilitator)	cell wall and cell processes	P95218
	Rv0262c	aac	CDS	314309	314854	-							Confers resistance to aminoglycosides (gentamicin, tobramycin, dibekacin, netilmicin, and 6'-N-ethylnetilmicin).	Aminoglycoside 2'-N-acetyltransferase Aac (Aac(2')-IC)	virulence, detoxification, adaptation	P9WQG9
	Rv0263c	Rv0263c	CDS	314864	315766	-							Function unknown	Conserved hypothetical protein	conserved hypotheticals	P95220
	Rv0264c	Rv0264c	CDS	315783	316415	-							Function unknown	Conserved hypothetical protein	conserved hypotheticals	P95221
	Rv0265c	Rv0265c	CDS	316511	317503	-							Thought to be involved in iron transport across the membrane (import).	Probable periplasmic iron-transport lipoprotein	cell wall and cell processes	L7N6B2
	Rv0266c	oplA	CDS	317525	321154	-	Rv0266c			Rv0266c			Catalyzes the cleavage of 5-oxo-L-proline to form L-glutamate coupled to the hydrolysis of ATP to ADP and inorganic phosphate [catalytic activity: ATP + 5-oxo-L-proline + 2 H2O = ADP + phosphate + L-glutamate].	Probable 5-oxoprolinase OplA (5-oxo-L-prolinase) (pyroglutamase) (5-OPASE)	intermediary metabolism and respiration	P95223
	Rv0267	narU	CDS	321331	322722	+	Rv0267			Rv0267			Involved in excretion of nitrite produced by the dissimilatory reduction of nitrate. Responsible for the translocation of the substrate across the membrane.	Probable integral membrane nitrite extrusion protein NarU (nitrite facilitator)	cell wall and cell processes	P95224
	Rv0268c	Rv0268c	CDS	322764	323273	-	Rv0268c	Rv0268c	Rv0268c	Rv0268c	Rv0268c	Rv0268c	Unknown	Hypothetical protein	conserved hypotheticals	P95225
	Rv0269c	Rv0269c	CDS	323338	324531	-	Rv0269c	Rv0269c	Rv0269c	Rv0269c	Rv0269c	Rv0269c	Function unknown	Conserved hypothetical protein	conserved hypotheticals	P95226
	Rv0270	fadD2	CDS	324567	326249	+	Rv0270			Rv0270			Function unknown, but involved in lipid degradation.	Probable fatty-acid-CoA ligase FadD2 (fatty-acid-CoA synthetase) (fatty-acid-CoA synthase)	lipid metabolism	P95227
	Rv0271c	fadE6	CDS	326266	328461	-							Function unknown, but involved in lipid degradation.	Probable acyl-CoA dehydrogenase FadE6	lipid metabolism	P95228
	Rv0272c	Rv0272c	CDS	328575	329708	-							Unknown	Unknown protein	conserved hypotheticals	P95229
	Rv0273c	Rv0273c	CDS	329705	330325	-							Could be involved in transcriptional mechanism.	Possible transcriptional regulatory protein	regulatory proteins	O86342
	Rv0274	Rv0274	CDS	330422	331003	+							Function unknown	Conserved protein	conserved hypotheticals	O53680
	Rv0275c	Rv0275c	CDS	330933	331658	-							Could be involved in transcriptional mechanism.	Possible transcriptional regulatory protein (possibly TetR-family)	regulatory proteins	L7N6A2
	Rv0276	Rv0276	CDS	331748	332668	+							Function unknown	Conserved hypothetical protein	conserved hypotheticals	O53682
	Rv0277A	vapB25	CDS	333160	333417	-	Rv0277A			Rv0277A			Unknown	Possible antitoxin VapB25	virulence, detoxification, adaptation	P0CW33
	Rv0277c	vapC25	CDS	332708	333136	-	Rv0277c			Rv0277c			Unknown	Possible toxin VapC25. Contains PIN domain.	virulence, detoxification, adaptation	P9WF85
	Rv0278c	PE_PGRS3	CDS	333437	336310	-	Rv0278c	Rv0278c	Rv0278c	Rv0278c	Rv0278c	Rv0278c	Function unknown	PE-PGRS family protein PE_PGRS3	PE/PPE	P9WIG3
	Rv0279c	PE_PGRS4	CDS	336560	339073	-	Rv0279c	Rv0279c	Rv0279c	Rv0279c	Rv0279c	Rv0279c	Function unknown	PE-PGRS family protein PE_PGRS4	PE/PPE	L0T4W6
	Rv0280	PPE3	CDS	339364	340974	+	Rv0280	Rv0280	Rv0280	Rv0280	Rv0280	Rv0280	Function unknown	PPE family protein PPE3	PE/PPE	P9WI45
	Rv0281	Rv0281	CDS	340998	341906	+	Rv0281	Rv0281	Rv0281	Rv0281	Rv0281	Rv0281	Possible methyltransferase	Possible S-adenosylmethionine-dependent methyltransferase	lipid metabolism	P9WFI9
	Rv0282	eccA3	CDS	342130	344025	+	Rv0282	Rv0282	Rv0282	Rv0282	Rv0282	Rv0282	Function unknown	ESX conserved component EccA3. ESX-3 type VII secretion system protein.	cell wall and cell processes	P9WPI3
	Rv0283	eccB3	CDS	344022	345638	+							Unknown	ESX conserved component EccB3. ESX-3 type VII secretion system protein. Possible membrane protein.	cell wall and cell processes	P9WNR3
	Rv0284	eccC3	CDS	345635	349627	+							Unknown	ESX conserved component EccC3. ESX-3 type VII secretion system protein. Possible membrane protein.	cell wall and cell processes	P9WNA9
	Rv0285	PE5	CDS	349624	349932	+							Function unknown	PE family protein PE5	PE/PPE	L7N695
	Rv0286	PPE4	CDS	349935	351476	+							Function unknown	PPE family protein PPE4	PE/PPE	P9WI43
	Rv0287	esxG	CDS	351525	351818	+							Function unknown	ESAT-6 like protein EsxG (conserved protein TB9.8)	cell wall and cell processes	O53692
	Rv0288	esxH	CDS	351848	352138	+							Function unknown. May be involved in virulence.	Low molecular weight protein antigen 7 EsxH (10 kDa antigen) (CFP-7) (protein TB10.4)	cell wall and cell processes	P9WNK3
	Rv0289	espG3	CDS	352149	353036	+							Function unknown	ESX-3 secretion-associated protein EspG3	cell wall and cell processes	P9WJC7
	Rv0290	eccD3	CDS	353083	354501	+							Unknown	ESX conserved component EccD3. ESX-3 type VII secretion system protein. Probable transmembrane protein.	cell wall and cell processes	P9WNQ3
	Rv0291	mycP3	CDS	354498	355883	+							Thought to have proteolytic activity.	Probable membrane-anchored mycosin MycP3 (serine protease) (subtilisin-like protease) (subtilase-like) (mycosin-3)	intermediary metabolism and respiration	O53695
	Rv0292	eccE3	CDS	355880	356875	+							Unknown	ESX conserved component EccE3. ESX-3 type VII secretion system protein. Probable transmembrane protein.	cell wall and cell processes	P9WJE5
	Rv0293c	Rv0293c	CDS	356862	358064	-							Function unknown	Conserved protein	conserved hypotheticals	O53697
	Rv0294	tam	CDS	358171	358956	+							Possibly catalyzes the S-adenosylmethionine monomethyl esterification of trans-aconitate at high affinity and of cis-aconitate, isocitrate, and citrate at lower velocities and affinities.	Probable trans-aconitate methyltransferase Tam	intermediary metabolism and respiration	P9WGA3
	Rv0295c	Rv0295c	CDS	358945	359748	-							Function unknown	Conserved protein	conserved hypotheticals	O53699
	Rv0296c	Rv0296c	CDS	359758	361155	-							Function unknown; probably involved in cellular metabolism.	Probable sulfatase	intermediary metabolism and respiration	Q6MX51
	Rv0297	PE_PGRS5	CDS	361334	363109	+	Rv0297	Rv0297	Rv0297	Rv0297	Rv0297	Rv0297	Function unknown	PE-PGRS family protein PE_PGRS5	PE/PPE	Q6MX50
	Rv0298	Rv0298	CDS	363252	363479	+	Rv0298	Rv0298	Rv0298	Rv0298	Rv0298	Rv0298	Unknown	Hypothetical protein	conserved hypotheticals	P9WJ09
	Rv0299	Rv0299	CDS	363476	363778	+	Rv0299	Rv0299		Rv0299	Rv0299		Unknown	Hypothetical protein	conserved hypotheticals	O07226
	Rv0300	vapB2	CDS	363826	364047	+	Rv0300			Rv0300			Unknown	Possible antitoxin VapB2	virulence, detoxification, adaptation	O07227
	Rv0301	vapC2	CDS	364044	364469	+	Rv0301	Rv0301		Rv0301	Rv0301		Unknown	Possible toxin VapC2	virulence, detoxification, adaptation	P9WFB9
	Rv0302	Rv0302	CDS	364605	365237	+	Rv0302	Rv0302		Rv0302	Rv0302		Involved in transcriptional mechanism.	Probable transcriptional regulatory protein (probably TetR/AcrR-family)	regulatory proteins	O07229
	Rv0303	Rv0303	CDS	365234	366142	+							Function unknown; probably involved in cellular metabolism.	Probable dehydrogenase/reductase	intermediary metabolism and respiration	O07230
	Rv0304c	PPE5	CDS	366150	372764	-	Rv0304c	Rv0304c	Rv0304c	Rv0304c	Rv0304c	Rv0304c	Function unknown	PPE family protein PPE5	PE/PPE	Q6MX49
	Rv0305c	PPE6	CDS	372820	375711	-	Rv0305c	Rv0305c	Rv0305c	Rv0305c	Rv0305c	Rv0305c	Function unknown	PPE family protein PPE6	PE/PPE	Q6MX48
	Rv0306	Rv0306	CDS	375914	376585	+	Rv0306	Rv0306	Rv0306	Rv0306	Rv0306	Rv0306	Function unknown; probably involved in cellular metabolism.	Putative oxidoreductase	intermediary metabolism and respiration	O07233
	Rv0307c	Rv0307c	CDS	376573	377055	-							Unknown	Unknown protein	conserved hypotheticals	O07234
	Rv0308	Rv0308	CDS	377113	377829	+							Unknown	Probable conserved integral membrane protein	cell wall and cell processes	O07235
	Rv0309	Rv0309	CDS	377931	378587	+							Unknown	Possible conserved exported protein	cell wall and cell processes	O07236
	Rv0310c	Rv0310c	CDS	378657	379148	-							Function unknown	Conserved protein	conserved hypotheticals	O07237
	Rv0311	Rv0311	CDS	379172	380401	+							Unknown	Unknown protein	conserved hypotheticals	O07238
	Rv0312	Rv0312	CDS	380556	382418	+							Function unknown	Conserved hypothetical proline and threonine rich protein	conserved hypotheticals	O07239
	Rv0313	Rv0313	CDS	382490	382876	+							Function unknown	Conserved protein	conserved hypotheticals	P9WL03
	Rv0314c	Rv0314c	CDS	382879	383541	-							Unknown	Possible conserved membrane protein	cell wall and cell processes	O07241
	Rv0315	Rv0315	CDS	383602	384486	+							Possibly hydrolyzes specific sugar (hydrolyzation of glycosidic bond) and could be involved in exopolysaccharide biosynthesis/degradation. Could also have a LYTIC activity against cell WALLS.	Possible beta-1,3-glucanase precursor	intermediary metabolism and respiration	O07242
	Rv0316	Rv0316	CDS	384535	385149	+							Could be involved in the catabolism of catechol to succinate- and acetyl-CoA in the beta-ketoadipate pathway (at the third step) [catalytic activity: 2,5-dihydro-5-oxofuran-2-acetate = 3,4-dihydro-5-oxofuran-2-acetate].	Possible muconolactone isomerase	intermediary metabolism and respiration	O07243
	Rv0317c	glpQ2	CDS	385173	385943	-							Glycerophosphoryl diester phosphodiesterase hydrolyzes deacylated phospholipids to G3P and the corresponding alcohols [catalytic activity: a glycerophosphodiester + H(2)O = an alcohol + SN-glycerol 3-phosphate].	Possible glycerophosphoryl diester phosphodiesterase GlpQ2 (glycerophosphodiester phosphodiesterase)	intermediary metabolism and respiration	O07244
	Rv0318c	Rv0318c	CDS	386305	387099	-	Rv0318c	Rv0318c	Rv0318c	Rv0318c	Rv0318c	Rv0318c	Unknown	Probable conserved integral membrane protein	cell wall and cell processes	Q6MX47
	Rv0319	pcp	CDS	387148	387816	+	Rv0319	Rv0319	Rv0319	Rv0319	Rv0319	Rv0319	Removes 5-oxoproline from various penultimate amino acid residues except L-proline [catalytic activity: 5-oxoprolyl-peptide + H2O = 5-oxoproline + peptide].	Probable pyrrolidone-carboxylate peptidase Pcp (5-oxoprolyl-peptidase) (pyroglutamyl-peptidase I) (PGP-I) (pyrase)	intermediary metabolism and respiration	P9WIJ5
	Rv0320	Rv0320	CDS	387888	388550	+	Rv0320	Rv0320	Rv0320	Rv0320	Rv0320	Rv0320	Unknown	Possible conserved exported protein	cell wall and cell processes	O07246
	Rv0321	dcd	CDS	388582	389154	+	Rv0321		Rv0321	Rv0321	Rv0321		Involved in interconversion of dCTP and dUTP [catalytic activity: dCTP + H2O = dUTP + NH3].	Probable deoxycytidine triphosphate deaminase Dcd (dCTP deaminase)	intermediary metabolism and respiration	P9WP17
	Rv0322	udgA	CDS	389260	390591	+							Possibly involved in polysaccharide biosynthesis [catalytic activity: UDP-glucose + 2 NAD+ + H2O = UDP-glucuronate + 2 NADH].	Probable UDP-glucose 6-dehydrogenase UdgA (UDP-GLC dehydrogenase) (UDP-GLCDH) (UDPGDH)	intermediary metabolism and respiration	O07248
	Rv0323c	Rv0323c	CDS	390580	391251	-	Rv0323c	Rv0323c	Rv0323c	Rv0323c	Rv0323c	Rv0323c	Function unknown	Conserved hypothetical protein	conserved hypotheticals	L0T643
	Rv0324	Rv0324	CDS	391352	392032	+	Rv0324	Rv0324	Rv0324	Rv0324	Rv0324	Rv0324	Possibly involved in transcriptional mechanism.	Possible transcriptional regulatory protein (possibly ArsR-family)	regulatory proteins	O08446
	Rv0325	Rv0325	CDS	392039	392263	+							Unknown	Hypothetical protein	unknown	O07250
	Rv0326	Rv0326	CDS	392273	392728	+							Unknown	Hypothetical protein	unknown	O07251
	Rv0327c	cyp135A1	CDS	392696	394045	-							Cytochromes P450 are a group of heme-thiolate monooxygenases. They oxidize a variety of structurally unrelated compounds, including steroids, fatty acids, and xenobiotics.	Possible cytochrome P450 135A1 Cyp135A1	intermediary metabolism and respiration	P9WPN1
	Rv0328	Rv0328	CDS	394111	394713	+							Possibly involved in a transcriptional mechanism.	Possible transcriptional regulatory protein (possibly TetR/AcrR-family)	regulatory proteins	O07252
	Rv0329c	Rv0329c	CDS	394694	395320	-							Function unknown	Conserved hypothetical protein	conserved hypotheticals	O07253
	Rv0330c	Rv0330c	CDS	395347	396087	-	Rv0330c	Rv0330c		Rv0330c	Rv0330c		Unknown	Hypothetical protein	conserved hypotheticals	O07254
	Rv0331	Rv0331	CDS	396201	397367	+	Rv0331	Rv0331		Rv0331	Rv0331		Function unknown; probably involved in cellular metabolism.	Possible dehydrogenase/reductase	intermediary metabolism and respiration	O07255
	Rv0332	Rv0332	CDS	397442	398227	+							Function unknown	Conserved protein	conserved hypotheticals	O07256
	Rv0333	Rv0333	CDS	398254	398628	+							Unknown	Unknown protein	conserved hypotheticals	O33273
	Rv0334	rmlA	CDS	398658	399524	+							dTDP-L-rhamnose biosynthesis within the O antigen biosynthesis pathway of lipopolysaccharide biosynthesis [catalytic activity: dTTP + alpha-D-glucose 1-phosphate = diphosphate + dTDP-glucose].	Alpha-D-glucose-1-phosphate thymidylyltransferase RmlA (dTDP-glucose synthase) (dTDP-glucose pyrophosphorylase)	intermediary metabolism and respiration	P9WH13
	Rv0335c	PE6	CDS	399535	400050	-							Function unknown	PE family protein PE6	PE/PPE	L7N648
	Rv0336	Rv0336	CDS	400192	401703	+							Function unknown	Conserved 13E12 repeat family protein	insertion seqs and phages	O33266
	Rv0337c	aspC	CDS	401873	403162	-	Rv0337c			Rv0337c			Generates oxaloacetate and L-glutamate from L-aspartate and 2-oxoglutarate [catalytic activity: L-aspartate + 2-oxoglutarate = oxaloacetate + L-glutamate].	Probable aspartate aminotransferase AspC (transaminase A) (ASPAT)	intermediary metabolism and respiration	P9WQ91
	Rv0338c	Rv0338c	CDS	403193	405841	-	Rv0338c			Rv0338c			Function unknown; probably involved in cellular metabolism.	Probable iron-sulfur-binding reductase	intermediary metabolism and respiration	O33268
	Rv0339c	Rv0339c	CDS	405950	408448	-							Could be involved in transcriptional mechanism.	Possible transcriptional regulatory protein	regulatory proteins	O33269
	Rv0340	Rv0340	CDS	408634	409173	+							Function unknown	Conserved protein	conserved hypotheticals	O33270
	Rv0341	iniB	CDS	409362	410801	+	Rv0341			Rv0341			Unknown	Isoniazid inductible gene protein IniB	cell wall and cell processes	P9WJ97
	Rv0342	iniA	CDS	410838	412760	+							Unknown	Isoniazid inductible gene protein IniA	cell wall and cell processes	P9WJ99
	Rv0343	iniC	CDS	412757	414238	+							Unknown	Isoniazid inductible gene protein IniC	cell wall and cell processes	P9WJ95
	Rv0344c	lpqJ	CDS	414381	414941	-	Rv0344c			Rv0344c			Unknown	Probable lipoprotein LpqJ	cell wall and cell processes	O06295
	Rv0345	Rv0345	CDS	415050	415460	+	Rv0345			Rv0345			Function unknown	Conserved hypothetical protein	conserved hypotheticals	O06296
	Rv0346c	ansP2	CDS	415502	416965	-							Thought to be involved in transport of L-asparagine across the membrane. Responsible for the translocation of the substrate across the membrane.	Possible L-asparagine permease AnsP2 (L-asparagine transport protein)	cell wall and cell processes	P9WQM7
	Rv0347	Rv0347	CDS	417304	418290	+							Unknown	Probable conserved membrane protein	cell wall and cell processes	O06298
	Rv0348	Rv0348	CDS	418293	418946	+							Could be involved in transcriptional mechanism.	Possible transcriptional regulatory protein	regulatory proteins	O06299
	Rv0349	Rv0349	CDS	418949	419608	+							Unknown	Hypothetical protein	conserved hypotheticals	O06300
	Rv0350	dnaK	CDS	419835	421712	+							Acts as a chaperone. Involved in induction by stress conditions e.g. heat shock. Possibly has an ATPase activity. Seems to be regulated positively by sigh (Rv3223c product) and negatively by HSPR (Rv0353 product).	Probable chaperone protein DnaK (heat shock protein 70) (heat shock 70 kDa protein) (HSP70)	virulence, detoxification, adaptation	P9WMJ9
	Rv0351	grpE	CDS	421709	422416	+							Stimulates, jointly with DNAJ|Rv0352, the ATPase activity of DNAK|Rv0350. HELPS to release ADP from DNAK thus allowing DNAK to recycle more efficiently. Seems to be regulated negatively by HSPR (Rv0353 product).	Probable GrpE protein (HSP-70 cofactor)	virulence, detoxification, adaptation	P9WMT5
	Rv0352	dnaJ1	CDS	422452	423639	+	Rv0352	Rv0352		Rv0352	Rv0352		Acts as a co-chaperone. Stimulates, jointly with GRPE|Rv0351, the ATPase activity of DNAK|Rv0350. Seems to be regulated negatively by HSPR (Rv0353 product).	Probable chaperone protein DnaJ1	virulence, detoxification, adaptation	P9WNV9
	Rv0353	hspR	CDS	423639	424019	+	Rv0353	Rv0353		Rv0353	Rv0353		Involved in transcriptional regulation (repression) of heat shock proteins e.g. DNAK|Rv0350, GRPE|Rv0351, DNAJ1|Rv0352. Binds to three inverted repeats (IR1-IR3) in the promoter region of the DNAK operon. Induction: by heat shock.	Probable heat shock protein transcriptional repressor HspR (MerR family)	virulence, detoxification, adaptation	O06302
	Rv0354c	PPE7	CDS	424269	424694	-	Rv0354c	Rv0354c	Rv0354c	Rv0354c	Rv0354c	Rv0354c	Function unknown	PPE family protein PPE7	PE/PPE	L0T545
	Rv0355c	PPE8	CDS	424777	434679	-	Rv0355c	Rv0355c	Rv0355c	Rv0355c	Rv0355c	Rv0355c	Function unknown	PPE family protein PPE8	PE/PPE	I6Y7L4
	Rv0356c	Rv0356c	CDS	434830	435474	-	Rv0356c	Rv0356c		Rv0356c	Rv0356c		Function unknown	Conserved protein	conserved hypotheticals	O06307
	Rv0357c	purA	CDS	435471	436769	-	Rv0357c			Rv0357c			Involved in AMP biosynthesis (first committed step). Plays an important role in the de novo pathway of purine nucleotide biosynthesis [catalytic activity: GTP + imp + L-aspartate = GDP + phosphate + adenylosuccinate].	Probable adenylosuccinate synthetase PurA (imp--aspartate ligase) (ADSS) (ampsase)	intermediary metabolism and respiration	P9WHN3
	Rv0358	Rv0358	CDS	436860	437507	+	Rv0358			Rv0358			Function unknown	Conserved protein	conserved hypotheticals	O06308
	Rv0359	Rv0359	CDS	437518	438297	+							Unknown	Probable conserved integral membrane protein	cell wall and cell processes	L0T550
	Rv0360c	Rv0360c	CDS	438302	438739	-							Function unknown	Conserved protein	conserved hypotheticals	O06310
	Rv0361	Rv0361	CDS	438822	439649	+	Rv0361			Rv0361			Unknown	Probable conserved membrane protein	cell wall and cell processes	O06311
	Rv0362	mgtE	CDS	439871	441253	+	Rv0362			Rv0362			Thought to be involved in Mg2+ transport. Responsible for the translocation of the substrate across the membrane.	Possible Mg2+ transport transmembrane protein MgtE	cell wall and cell processes	O06312
	Rv0363c	fba	CDS	441265	442299	-	Rv0363c	Rv0363c		Rv0363c	Rv0363c		Involved in glycolysis (at the sixth step) [catalytic activity: D-fructose 1,6-bisphosphate = glycerone phosphate + D-glyceraldehyde 3-phosphate].	Probable fructose-bisphosphate aldolase Fba	intermediary metabolism and respiration	P9WQA3
	Rv0364	Rv0364	CDS	442395	443078	+	Rv0364	Rv0364	Rv0364	Rv0364	Rv0364	Rv0364	Unknown	Possible conserved transmembrane protein	cell wall and cell processes	P9WP09
	Rv0365c	Rv0365c	CDS	443067	444197	-	Rv0365c	Rv0365c		Rv0365c	Rv0365c		Function unknown: may be involved in the ability to survive in macrophages.	Conserved protein	conserved hypotheticals	O06315
	Rv0366c	Rv0366c	CDS	444222	444815	-							Function unknown	Conserved hypothetical protein	conserved hypotheticals	O53701
	Rv0367c	Rv0367c	CDS	444844	445233	-							Unknown	Hypothetical protein	conserved hypotheticals	O53702
	Rv0368c	Rv0368c	CDS	445314	446525	-							Function unknown	Conserved hypothetical protein	conserved hypotheticals	O53703
	Rv0369c	Rv0369c	CDS	446531	447046	-							Function unknown; probably involved in cellular metabolism.	Possible membrane oxidoreductase	intermediary metabolism and respiration	O53704
	Rv0370c	Rv0370c	CDS	447147	448043	-							Function unknown; probably involved in cellular metabolism.	Possible oxidoreductase	intermediary metabolism and respiration	O53705
	Rv0371c	Rv0371c	CDS	448040	448633	-							Function unknown	Conserved hypothetical protein	conserved hypotheticals	I6WY86
	Rv0372c	Rv0372c	CDS	448630	449385	-							Function unknown	Conserved hypothetical protein	conserved hypotheticals	O53707
	Rv0373c	Rv0373c	CDS	449404	451803	-							Function unknown; probably involved in cellular metabolism [catalytic activity: CO + H(2)O + acceptor = CO(2) + reduced acceptor].	Probable carbon monoxyde dehydrogenase (large chain)	intermediary metabolism and respiration	O53708
	Rv0374c	Rv0374c	CDS	451800	452279	-							Function unknown; probably involved in cellular metabolism [catalytic activity: CO + H(2)O + acceptor = CO(2) + reduced acceptor].	Probable carbon monoxyde dehydrogenase (small chain)	intermediary metabolism and respiration	O53709
	Rv0375c	Rv0375c	CDS	452294	453154	-							Function unknown; probably involved in cellular metabolism [catalytic activity: CO + H(2)O + acceptor = CO(2) + reduced acceptor].	Probable carbon monoxyde dehydrogenase (medium chain)	intermediary metabolism and respiration	I6Y7N2
	Rv0376c	Rv0376c	CDS	453230	454372	-							Function unknown	Conserved hypothetical protein	conserved hypotheticals	O53711
	Rv0377	Rv0377	CDS	454421	455386	+							Possibly involved in transcriptional mechanism.	Probable transcriptional regulatory protein (probably LysR-family)	regulatory proteins	P9WMF7
	Rv0378	Rv0378	CDS	455637	455858	+							Function unknown	Conserved hypothetical glycine rich protein	conserved hypotheticals	O53713
	Rv0379	secE2	CDS	455977	456192	+							Thought to be involved in protein transport (export).	Possible protein transport protein SecE2	cell wall and cell processes	Q6MX43
	Rv0380c	Rv0380c	CDS	456268	456819	-							Possibly causes methylation of RNA.	Possible RNA methyltransferase (RNA methylase)	intermediary metabolism and respiration	O53715
	Rv0381c	Rv0381c	CDS	456915	457823	-							Unknown	Hypothetical protein	conserved hypotheticals	O53716
	Rv0382c	pyrE	CDS	457841	458380	-							Involved in pyrimidine biosynthesis (at the fifth step) [catalytic activity: orotidine 5'-phosphate + diphosphate = orotate + 5-phospho-alpha-D-ribose 1-diphosphate].	Probable orotate phosphoribosyltransferase PyrE (OPRT) (oprtase)	intermediary metabolism and respiration	P9WHK9
	Rv0383c	Rv0383c	CDS	458461	459315	-							Unknown	Possible conserved secreted protein	cell wall and cell processes	O53718
	Rv0384c	clpB	CDS	459456	462002	-	Rv0384c	Rv0384c		Rv0384c	Rv0384c		Thought to be an ATPase subunit of an intracellular ATP-dependent protease. Seems to be regulated positively by sigh (Rv3223c product) and negatively by HSPR (Rv0353 product).	Probable endopeptidase ATP binding protein (chain B) ClpB (ClpB protein) (heat shock protein F84.1)	virulence, detoxification, adaptation	P9WPD1
	Rv0385	Rv0385	CDS	462135	463307	+	Rv0385	Rv0385		Rv0385	Rv0385		Function unknown; probably involved in cellular metabolism.	Probable monooxygenase	intermediary metabolism and respiration	Q7ARS9
	Rv0386	Rv0386	CDS	463411	466668	+							Involved in transcriptional mechanism.	Probable transcriptional regulatory protein (probably LuxR/UhpA-family)	regulatory proteins	O53720
	Rv0387c	Rv0387c	CDS	466672	467406	-							Function unknown	Conserved hypothetical protein	conserved hypotheticals	L0T6I4
	Rv0388c	PPE9	CDS	467459	468001	-	Rv0388c			Rv0388c			Function unknown	PPE family protein PPE9	PE/PPE	L0T6B3
	Rv0389	purT	CDS	468335	469594	+	Rv0389			Rv0389			Involved in third step (first of two transformylation reactions) in de novo purine biosynthesis. This is an alternative enzyme to the PURN|Rv0956 gar transformylase (5'-phosphoribosylglycinamide formyltransferase). Catalyzes two reactions: the first one is the production of beta-formyl glycinamide ribonucleotide (gar) from formate, ATP and beta gar; the second, a side reaction, is the production …	Probable phosphoribosylglycinamide formyltransferase 2 PurT (GART 2) (gar transformylase 2) (5'-phosphoribosylglycinamide transformylase 2) (formate-dependent gar transformylase)	intermediary metabolism and respiration	P95197
	Rv0390	Rv0390	CDS	469591	470013	+							Function unknown	Conserved protein	conserved hypotheticals	P95198
	Rv0391	metZ	CDS	470010	471230	+							Involved in methionine biosynthesis. Converts O-succinylhomoserine into homocysteine.	Probable O-succinylhomoserine sulfhydrylase MetZ (OSH sulfhydrylase)	intermediary metabolism and respiration	P9WGB5
	Rv0392c	ndhA	CDS	471227	472639	-							Transfer of electrons from NADH to the respiratory chain. The immediate electron acceptor for the enzyme is believed to be ubiquinone. Does not couple the redox reaction to proton translocation [catalytic activity: NADH + acceptor = NAD+ + reduced acceptor].	Probable membrane NADH dehydrogenase NdhA	intermediary metabolism and respiration	P95200
	Rv0393	Rv0393	CDS	472781	474106	+							Function unknown	Conserved 13E12 repeat family protein	insertion seqs and phages	P95201
	Rv0394c	Rv0394c	CDS	474122	474841	-							Unknown	Possible secreted protein	cell wall and cell processes	P95202
	Rv0395	Rv0395	CDS	474940	475344	+							Unknown	Hypothetical protein	conserved hypotheticals	P95203
	Rv0396	Rv0396	CDS	475350	475742	+							Unknown	Hypothetical protein	conserved hypotheticals	P95204
	Rv0397	Rv0397	CDS	475816	476184	+							Function unknown	Conserved 13E12 repeat family protein	insertion seqs and phages	P95205
	Rv0397A	Rv0397A	CDS	476394	476642	+							Unknown	Conserved protein	conserved hypotheticals	I6Y3N9
	Rv0398c	Rv0398c	CDS	476679	477320	-							Unknown	Possible secreted protein	cell wall and cell processes	P95206
	Rv0399c	lpqK	CDS	477327	478556	-							Unknown	Possible conserved lipoprotein LpqK	cell wall and cell processes	P95207
	Rv0400c	fadE7	CDS	478566	479753	-							Function unknown, but involved in lipid degradation.	Acyl-CoA dehydrogenase FadE7	lipid metabolism	P95208
	Rv0401	Rv0401	CDS	479789	480160	+							Unknown	Probable conserved transmembrane protein	cell wall and cell processes	P95210
	Rv0402c	mmpL1	CDS	480355	483231	-	Rv0402c			Rv0402c			Unknown. Thought to be involved in fatty acid transport.	Probable conserved transmembrane transport protein MmpL1	cell wall and cell processes	P9WJV9
	Rv0403c	mmpS1	CDS	483228	483656	-	Rv0403c	Rv0403c	Rv0403c	Rv0403c	Rv0403c	Rv0403c	Unknown	Probable conserved membrane protein MmpS1	cell wall and cell processes	P9WJT5
	Rv0404	fadD30	CDS	483977	485734	+	Rv0404	Rv0404	Rv0404	Rv0404	Rv0404	Rv0404	Function unknown, but involved in lipid degradation.	Fatty-acid-AMP ligase FadD30 (fatty-acid-AMP synthetase) (fatty-acid-AMP synthase)	lipid metabolism	P9WQ57
	Rv0405	pks6	CDS	485731	489939	+	Rv0405	Rv0405	Rv0405	Rv0405	Rv0405	Rv0405	Polyketide synthase possibly involved in lipid synthesis.	Probable membrane bound polyketide synthase Pks6	lipid metabolism	O86335
	Rv0406c	Rv0406c	CDS	489887	490705	-	Rv0406c	Rv0406c	Rv0406c	Rv0406c	Rv0406c	Rv0406c	Function unknown	Beta lactamase like protein	conserved hypotheticals	O86336
	Rv0407	fgd1	CDS	490783	491793	+	Rv0407	Rv0407	Rv0407	Rv0407	Rv0407	Rv0407	Catalyzes oxidation of glucose-6-phosphate to 6-phosphogluconolactone using coenzyme F420 (an *-hydroxy-5-deazaflavin derivative) as the electron acceptor.	F420-dependent glucose-6-phosphate dehydrogenase Fgd1	intermediary metabolism and respiration	P9WNE1
	Rv0408	pta	CDS	491786	493858	+							Involved at the last step (of two) in the conversion of acetate to acetyl-CoA [catalytic activity: acetyl-CoA + phosphate = CoA + acetyl phosphate].	Probable phosphate acetyltransferase Pta (phosphotransacetylase)	intermediary metabolism and respiration	P9WHP1
	Rv0409	ackA	CDS	493851	495008	+							Involved at the first step (of two) in the conversion of acetate to acetyl-CoA [catalytic activity: ATP + acetate = ADP + acetyl phosphate].	Probable acetate kinase AckA (acetokinase)	intermediary metabolism and respiration	P9WQH1
	Rv0410c	pknG	CDS	495062	497314	-							Involved in signal transduction (via phosphorylation). Thought to regulate amino-acid uptake and stationary-phase metabolism. Phosphorylates the peptide substrate myelin basic protein (MBP) at serine residues [catalytic activity: ATP + a protein = ADP + a phosphoprotein].	Serine/threonine-protein kinase PknG (protein kinase G) (STPK G)	regulatory proteins	P9WI73
	Rv0411c	glnH	CDS	497314	498300	-							Involved in active transport of glutamine across the membrane (import). Interacts with the glutamine-transport system.	Probable glutamine-binding lipoprotein GlnH (GLNBP)	cell wall and cell processes	P96257
	Rv0412c	Rv0412c	CDS	498300	499619	-	Rv0412c	Rv0412c		Rv0412c	Rv0412c		Unknown	Possible conserved membrane protein	cell wall and cell processes	P96258
	Rv0413	mutT3	CDS	499713	500366	+	Rv0413	Rv0413		Rv0413	Rv0413		Possibly involved in the go system responsible for removing an oxidatively damaged form of guanine (7,8-dihydro-8-oxoguanine) from DNA and the nucleotide pool. 8-oxo-dGTP is inserted opposite DA and DC residues of template DNA with almost equal efficiency thus leading to A.T to G.C transversions. MutT specifically degrades 8-oxo-dGTP to the monophosphate [catalytic activity: 8-oxo-dGTP + H2O = 8-…	Possible mutator protein MutT3 (7,8-dihydro-8-oxoguanine-triphosphatase) (8-oxo-dGTPase) (dGTP pyrophosphohydrolase)	information pathways	P9WIX9
	Rv0414c	thiE	CDS	500350	501018	-							Involved in thiamine biosynthesis. Condenses 4-methyl-5-(beta-hydroxyethyl)-thiazole monophosphate (THZ-P) and 4-amino-5-hydroxymethyl pyrimidine pyrophosphate (HMP-pp) to form thiamine monophosphate (TMP) [catalytic activity: 2-methyl-4-amino-5-hydroxymethylpyrimidine diphosphate + 4-4-methyl-5-(2-phosphonooxyethyl)-thiazole = diphosphate + thiamine monophosphate].	Thiamine-phosphate pyrophosphorylase ThiE (TMP pyrophosphorylase) (TMP-PPASE) (thiamine-phosphate synthase)	intermediary metabolism and respiration	P9WG75
	Rv0415	thiO	CDS	501148	502170	+							Possibly involved in thiamine biosynthesis.	Possible thiamine biosynthesis oxidoreductase ThiO	intermediary metabolism and respiration	P96261
	Rv0416	thiS	CDS	502167	502373	+							Possibly involved in thiamine biosynthesis.	Possible protein ThiS	intermediary metabolism and respiration	P96262
	Rv0417	thiG	CDS	502366	503124	+							Involved in thiamine biosynthesis. Required for the synthesis of the thiazole moiety of thiamine.	Probable thiamin biosynthesis protein ThiG (thiazole biosynthesis protein)	intermediary metabolism and respiration	P9WG73
	Rv0418	lpqL	CDS	503496	504998	+							Function unknown; hydrolyzes peptides and/or proteins.	Probable lipoprotein aminopeptidase LpqL	cell wall and cell processes	P96264
	Rv0419	lpqM	CDS	505086	506582	+							Function unknown; possibly hydrolyzes peptides and/or proteins.	Possible lipoprotein peptidase LpqM	cell wall and cell processes	P96265
	Rv0420c	Rv0420c	CDS	506561	506971	-							Unknown	Possible transmembrane protein	cell wall and cell processes	P96266
	Rv0421c	Rv0421c	CDS	507132	507761	-							Function unknown	Conserved hypothetical protein	conserved hypotheticals	P96267
	Rv0422c	thiD	CDS	507758	508555	-							Involved in thiamine biosynthesis. Catalyzes the phosphorylation of HMP-P to HMP-pp [catalytic activity: ATP + 4-amino-2-methyl-5-phosphomethylpyrimidine = ADP + 4-amino-2-methyl-5-diphosphomethylpyrimidine].	Probable phosphomethylpyrimidine kinase ThiD (HMP-phosphate kinase) (HMP-P kinase)	intermediary metabolism and respiration	P9WG77
	Rv0423c	thiC	CDS	508582	510225	-							Involved in thiamine biosynthesis. Required for the synthesis of the hydromethylpyrimidine (HMP) moiety of thiamine (4-amino-2-methyl-5-hydroxymethylpyrimidine).	Probable thiamine biosynthesis protein ThiC	intermediary metabolism and respiration	P9WG79
	Rv0424c	Rv0424c	CDS	510377	510652	-	Rv0424c			Rv0424c			Unknown	Hypothetical protein	conserved hypotheticals	P96270
	Rv0425c	ctpH	CDS	510702	515321	-	Rv0425c			Rv0425c			Metal cation-transporting ATPase; possibly catalyzes the transport of an undetermined metal cation with the hydrolysis of ATP [catalytic activity: ATP + H(2)O + undetermined metal cation(in) = ADP + phosphate + undetermined metal cation(out)].	Possible metal cation transporting P-type ATPase CtpH	cell wall and cell processes	P96271
	Rv0426c	Rv0426c	CDS	515373	515816	-	Rv0426c			Rv0426c			Unknown	Possible transmembrane protein	cell wall and cell processes	P96272
	Rv0427c	xthA	CDS	516017	516892	-	Rv0427c			Rv0427c			Involved in base excision repair. Apurinic-apyrimidinic endonuclease. Supposed to remove the damaged DNA at cytosines and guanines by cleaving at the 3' side of the AP site by a beta-elimination reaction. Possibly exhibites 3'-5'-exonuclease, 3'-phosphomonoesterase, 3'-repair diesterase and ribonuclease H activities [catalytic activity: degradation of double-stranded DNA. It acts progressively in…	Probable exodeoxyribonuclease III protein XthA (exonuclease III) (EXO III) (AP endonuclease VI)	information pathways	P96273
	Rv0428c	Rv0428c	CDS	516895	517803	-							Acetylation, substrate unknown	GCN5-related N-acetyltransferase	intermediary metabolism and respiration	P96274
	Rv0429c	def	CDS	517803	518396	-	Rv0429c	Rv0429c	Rv0429c	Rv0429c	Rv0429c	Rv0429c	Removes the formyl group from the N-terminal met of newly synthesized proteins [catalytic activity: N-formyl-L-methionine + H2O = formate + L-methionine].	Probable polypeptide deformylase Def (PDF) (formylmethionine deformylase)	information pathways	P9WIJ3
	Rv0430	Rv0430	CDS	518733	519041	+	Rv0430	Rv0430	Rv0430	Rv0430	Rv0430	Rv0430	Function unknown	Conserved hypothetical protein	conserved hypotheticals	P96276
	Rv0431	Rv0431	CDS	519073	519567	+							Unknown	Putative tuberculin related peptide	cell wall and cell processes	P96277
	Rv0432	sodC	CDS	519600	520322	+							Destroys radicals which are normally produced within the cells and are toxic to biological systems [catalytic activity: 2 superoxide + 2 H+ = O2 + H2O2].	Periplasmic superoxide dismutase [Cu-Zn] SodC	virulence, detoxification, adaptation	P9WGE9
	Rv0433	Rv0433	CDS	520324	521454	+	Rv0433			Rv0433			Function unknown	Conserved hypothetical protein	conserved hypotheticals	P9WPK9
	Rv0434	Rv0434	CDS	521514	522167	+							Function unknown	Conserved hypothetical protein	conserved hypotheticals	P96280
	Rv0435c	Rv0435c	CDS	522347	524533	-							ATPase; possibly catalyzes the transport of undetermined substrate with hydrolyse of ATP [catalytic activity: ATP + H(2)O + undetermined substrate(in) = ADP + phosphate + undetermined substrate(out)].	Putative conserved ATPase	cell wall and cell processes	P96281
	Rv0436c	pssA	CDS	524530	525390	-	Rv0436c			Rv0436c			Involved in phospholipid biosynthesis. Generates phosphatidylserine [catalytic activity: CDP-diacylglycerol + L-serine = CMP + O-SN-phosphatidyl-L-serine].	Probable CDP-diacylglycerol--serine O-phosphatidyltransferase PssA (PS synthase) (phosphatidylserine synthase)	lipid metabolism	P9WPG1
	Rv0437c	psd	CDS	525387	526082	-							Function unknown, but involved in lipid metabolism [catalytic activity: phosphatidyl-L-serine = phosphatidylethanolamine + CO(2)].	Possible phosphatidylserine decarboxylase Psd (PS decarboxylase)	lipid metabolism	P9WHQ5
	Rv0438c	moeA2	CDS	526143	527360	-	Rv0438c			Rv0438c			Involved in molybdenum cofactor biosynthesis: involved in the biosynthesis of a demolybdo-cofactor (molybdopterin), necessary for molybdo-enzymes.	Probable molybdopterin biosynthesis protein MoeA2	intermediary metabolism and respiration	P9WJQ5
	Rv0439c	Rv0439c	CDS	527379	528314	-	Rv0439c	Rv0439c		Rv0439c	Rv0439c		Function unknown; possibly involved in cellular metabolism.	Probable dehydrogenase/reductase	intermediary metabolism and respiration	O53726
	Rv0440	groEL2	CDS	528608	530230	+	Rv0440	Rv0440		Rv0440	Rv0440		Prevents misfolding and promotes the refolding and proper assembly of unfolded polypeptides generated under stress conditions.	60 kDa chaperonin 2 GroEL2 (protein CPN60-2) (GroEL protein 2) (65 kDa antigen) (heat shock protein 65) (cell wall protein A) (antigen A)	virulence, detoxification, adaptation	P9WPE7
	Rv0441c	Rv0441c	CDS	530296	530724	-		Rv0441c		Rv0441c			Unknown	Hypothetical protein	conserved hypotheticals	P9WKW3
	Rv0442c	PPE10	CDS	530751	532214	-	Rv0442c	Rv0442c	Rv0442c	Rv0442c	Rv0442c	Rv0442c	Function unknown	PPE family protein PPE10	PE/PPE	P9WI41
	Rv0443	Rv0443	CDS	532396	532911	+	Rv0443	Rv0443	Rv0443	Rv0443	Rv0443	Rv0443	Function unknown	Conserved protein	conserved hypotheticals	O53728
	Rv0444c	rskA	CDS	533091	533789	-							Regulates negatively Rv0445c|SIGK	Anti-sigma factor RskA (regulator of sigma K)	information pathways	P9WGX5
	Rv0445c	sigK	CDS	533833	534396	-							Involved in transcription mechanism. The sigma factor is an initiation factor that promotes attachment of the RNA polymerase to specific initiation sites and then is released.	Alternative RNA polymerase sigma factor SigK	information pathways	P9WGH7
	Rv0446c	Rv0446c	CDS	534445	535215	-							Unknown	Possible conserved transmembrane protein	cell wall and cell processes	O53731
	Rv0447c	ufaA1	CDS	535224	536507	-							Transfers a methylene group from S-adenosyl-L-methionine to the cis double bond of an unsaturated fatty acid chain resulting in the replacement of the double bond with a methylene bridge [catalytic activity: S-adenosyl-L-methionine + phospholipid olefinic fatty acid = S-adenosyl-L-homocysteine + phospholipid cyclopropane fatty acid].	Probable cyclopropane-fatty-acyl-phospholipid synthase UfaA1 (cyclopropane fatty acid synthase) (CFA synthase)	lipid metabolism	O53732
	Rv0448c	Rv0448c	CDS	536504	537169	-							Function unknown	Conserved hypothetical protein	conserved hypotheticals	O53733
	Rv0449c	Rv0449c	CDS	537229	538548	-	Rv0449c	Rv0449c	Rv0449c	Rv0449c	Rv0449c	Rv0449c	Function unknown	Conserved hypothetical protein	conserved hypotheticals	O53734
	Rv0450c	mmpL4	CDS	538588	541491	-	Rv0450c	Rv0450c	Rv0450c	Rv0450c	Rv0450c	Rv0450c	Unknown. Thought to be involved in fatty acid transport.	Probable conserved transmembrane transport protein MmpL4	cell wall and cell processes	P9WJV3
	Rv0451c	mmpS4	CDS	541488	541910	-	Rv0451c	Rv0451c	Rv0451c	Rv0451c	Rv0451c	Rv0451c	Unknown	Probable conserved membrane protein MmpS4	cell wall and cell processes	P9WJS9
	Rv0452	Rv0452	CDS	542142	542852	+	Rv0452	Rv0452	Rv0452	Rv0452	Rv0452	Rv0452	Possibly involved in transcriptional mechanism.	Possible transcriptional regulatory protein	regulatory proteins	O53737
	Rv0453	PPE11	CDS	543174	544730	+	Rv0453	Rv0453	Rv0453	Rv0453	Rv0453	Rv0453	Function unknown	PPE family protein PPE11	PE/PPE	P9WI39
	Rv0454	Rv0454	CDS	544835	545185	+	Rv0454	Rv0454	Rv0454	Rv0454	Rv0454	Rv0454	Function unknown	Conserved hypothetical protein	conserved hypotheticals	O86364
	Rv0455c	Rv0455c	CDS	545375	545821	-	Rv0455c	Rv0455c	Rv0455c	Rv0455c	Rv0455c	Rv0455c	Function unknown	Conserved protein	conserved hypotheticals	O53740
	Rv0456A	mazF1	CDS	547076	547357	-	Rv0456A	Rv0456A	Rv0456A	Rv0456A	Rv0456A	Rv0456A	Function unknown	Possible toxin MazF1	virulence, detoxification, adaptation	Q6MX40
	Rv0456B	mazE1	CDS	547344	547517	-	Rv0456B	Rv0456B	Rv0456B	Rv0456B	Rv0456B	Rv0456B	Unknown	Possible antitoxin MazE1	virulence, detoxification, adaptation	P0CL57
	Rv0456c	echA2	CDS	545889	546803	-	Rv0456c	Rv0456c	Rv0456c	Rv0456c	Rv0456c	Rv0456c	Could possibly oxidize fatty acids using specific components [catalytic activity: (3S)-3-hydroxyacyl-CoA = trans-2(or 3)-enoyl-CoA + H(2)O].	enoyl-CoA hydratase EchA2 (enoyl hydrase) (unsaturated acyl-CoA hydratase) (crotonase)	lipid metabolism	O07179
	Rv0457c	Rv0457c	CDS	547586	549607	-	Rv0457c	Rv0457c	Rv0457c	Rv0457c	Rv0457c	Rv0457c	Function unknown; hydrolyzes peptides and/or proteins.	Probable peptidase	intermediary metabolism and respiration	O07178
	Rv0458	Rv0458	CDS	549675	551198	+							Interconversion aldehyde and acid [catalytic activity: an aldehyde + NAD+ + H2O = an acid + NADH].	Probable aldehyde dehydrogenase	intermediary metabolism and respiration	P9WNY1
	Rv0459	Rv0459	CDS	551198	551689	+							Function unknown	Conserved hypothetical protein	conserved hypotheticals	O53744
	Rv0460	Rv0460	CDS	551749	551988	+							Function unknown	Conserved hydrophobic protein	conserved hypotheticals	O53745
	Rv0461	Rv0461	CDS	552026	552550	+							Unknown	Probable transmembrane protein	cell wall and cell processes	I6X961
	Rv0462	lpdC	CDS	552614	554008	+							Involved in energy metabolism. Lipoamide dehydrogenase is the E3 component of pyruvate dehydrogenase and the alpha-ketoacid dehydrogenase complex [catalytic activity: dihydrolipoamide + NAD(+) = lipoamide + NADH]. Also involved in antioxidant defense; LPDC|Rv0462, DLAT|Rv2215, AHPD|Rv2429, and AHPC|Rv2428 constitute an NADH-dependent peroxidase and peroxynitrite reductase that provides protection…	Dihydrolipoamide dehydrogenase LpdC (lipoamide reductase (NADH)) (lipoyl dehydrogenase) (dihydrolipoyl dehydrogenase) (diaphorase)	intermediary metabolism and respiration	P9WHH9
	Rv0463	Rv0463	CDS	554016	554309	+							Unknown	Probable conserved membrane protein	cell wall and cell processes	O53748
	Rv0464c	Rv0464c	CDS	554313	554885	-							Function unknown	Conserved protein	conserved hypotheticals	O53749
	Rv0465c	Rv0465c	CDS	554882	556306	-	Rv0465c	Rv0465c	Rv0465c	Rv0465c	Rv0465c	Rv0465c	Possibly involved in transcriptional mechanism.	Probable transcriptional regulatory protein	regulatory proteins	P9WMI1
	Rv0466	Rv0466	CDS	556458	557252	+	Rv0466	Rv0466	Rv0466	Rv0466	Rv0466	Rv0466	Function unknown	Conserved protein	conserved hypotheticals	O53751
	Rv0467	icl1	CDS	557527	558813	+	Rv0467	Rv0467	Rv0467	Rv0467	Rv0467	Rv0467	Involved in glyoxylate bypass (at the first step), an alternative to the tricarboxylic acid cycle (in bacteria, plants, and fungi) [catalytic activity: isocitrate = succinate + glyoxylate]. Involved in the persistence in the host.	Isocitrate lyase Icl (isocitrase) (isocitratase)	intermediary metabolism and respiration	P9WKK7
	Rv0468	fadB2	CDS	558895	559755	+	Rv0468	Rv0468	Rv0468	Rv0468	Rv0468	Rv0468	Butyrate/butanol-producing pathway [catalytic activity: (S)-3-hydroxybutanoyl-CoA + NADP+ = 3-acetoacetyl-CoA + NADPH]	3-hydroxybutyryl-CoA dehydrogenase FadB2 (beta-hydroxybutyryl-CoA dehydrogenase) (BHBD)	lipid metabolism	P9WNP7
	Rv0469	umaA	CDS	559888	560748	+	Rv0469	Rv0469	Rv0469	Rv0469	Rv0469	Rv0469	Involved in mycolic acid modification or synthesis.	Possible mycolic acid synthase UmaA	lipid metabolism	Q6MX39
	Rv0470A	Rv0470A	CDS	561854	562294	-	Rv0470A	Rv0470A	Rv0470A	Rv0470A	Rv0470A	Rv0470A	Unknown	Hypothetical protein	conserved hypotheticals	L7N651
	Rv0470c	pcaA	CDS	560848	561711	-	Rv0470c	Rv0470c	Rv0470c	Rv0470c	Rv0470c	Rv0470c	Involved in the mycolic acid modification or synthesis; essential for the cyclopropanation function. Required for cording and mycolic acid cyclopropane ring synthesis in the cell wall.	Mycolic acid synthase PcaA (cyclopropane synthase)	lipid metabolism	P9WPB3
	Rv0471c	Rv0471c	CDS	562225	562713	-	Rv0471c	Rv0471c		Rv0471c	Rv0471c		Unknown	Hypothetical protein	conserved hypotheticals	O53756
	Rv0472c	Rv0472c	CDS	562723	563427	-	Rv0472c	Rv0472c	Rv0472c	Rv0472c	Rv0472c	Rv0472c	Possibly involved in transcriptional mechanism.	Probable transcriptional regulatory protein (possibly TetR-family)	regulatory proteins	P9WMD9
	Rv0473	Rv0473	CDS	563564	564934	+	Rv0473	Rv0473	Rv0473	Rv0473	Rv0473	Rv0473	Unknown	Possible conserved transmembrane protein	cell wall and cell processes	I6Y3V3
	Rv0474	Rv0474	CDS	565021	565443	+	Rv0474	Rv0474	Rv0474	Rv0474	Rv0474	Rv0474	Possibly involved in transcriptional mechanism.	Probable transcriptional regulatory protein	regulatory proteins	P9WMH9
	Rv0475	hbhA	CDS	565797	566396	+	Rv0475	Rv0475	Rv0475	Rv0475	Rv0475	Rv0475	Required for extrapulmonary dissemination. Mediates adherence to epithelial cells by binding to sulfated glycoconjugates present at the surface of these cells; binds heparin, dextran sulfate, fucoidan and chondroitin sulfate. Promotes hemagglutination of erythrocytes of certain host species. Induces mycobacterial aggregation.	Iron-regulated heparin binding hemagglutinin HbhA (adhesin)	cell wall and cell processes	P9WIP9
	Rv0476	Rv0476	CDS	566508	566771	+	Rv0476	Rv0476	Rv0476	Rv0476	Rv0476	Rv0476	Unknown	Possible conserved transmembrane protein	cell wall and cell processes	P9WKW1
	Rv0477	Rv0477	CDS	566776	567222	+	Rv0477	Rv0477		Rv0477	Rv0477		Unknown	Possible conserved secreted protein	cell wall and cell processes	P9WKV9
	Rv0478	deoC	CDS	567222	567896	+	Rv0478	Rv0478		Rv0478	Rv0478		Involved in nucleotide and deoxyribonucleotide catabolism [catalytic activity: 2-deoxy-D-ribose 5-phosphate = D-glyceraldehyde 3-phosphate + acetaldehyde].	Probable deoxyribose-phosphate aldolase DeoC (phosphodeoxyriboaldolase) (deoxyriboaldolase)	intermediary metabolism and respiration	P9WP03
	Rv0479c	Rv0479c	CDS	567921	568967	-	Rv0479c	Rv0479c	Rv0479c	Rv0479c	Rv0479c	Rv0479c	Unknown	Probable conserved membrane protein	cell wall and cell processes	P9WKV7
	Rv0480c	Rv0480c	CDS	568964	569806	-	Rv0480c	Rv0480c		Rv0480c	Rv0480c		Function unknown; hydrolytic enzyme probably involved in cellular metabolism.	Possible amidohydrolase	intermediary metabolism and respiration	P9WJ01
	Rv0481c	Rv0481c	CDS	569988	570512	-	Rv0481c	Rv0481c		Rv0481c	Rv0481c		Unknown	Hypothetical protein	conserved hypotheticals	P9WKV5
	Rv0482	murB	CDS	570539	571648	+	Rv0482	Rv0482		Rv0482	Rv0482		Involved in cell wall formation; peptidoglycan biosynthesis [catalytic activity: UDP-N-acetylmuramate + NADP+ = UDP-N-acetyl-3-O-(1-carboxyvinyl)-D-glucosamine + NADPH].	Probable UDP-N-acetylenolpyruvoylglucosamine reductase MurB (UDP-N-acetylmuramate dehydrogenase)	cell wall and cell processes	P9WJL9
	Rv0483	lprQ	CDS	571710	573065	+	Rv0483	Rv0483		Rv0483	Rv0483		Unknown	Probable conserved lipoprotein LprQ	cell wall and cell processes	P9WKV3
	Rv0484c	Rv0484c	CDS	573046	573801	-	Rv0484c	Rv0484c		Rv0484c	Rv0484c		Function unknown; possibly involved in cellular metabolism.	Probable short-chain type oxidoreductase	intermediary metabolism and respiration	P9WGR5
	Rv0485	Rv0485	CDS	573984	575300	+	Rv0485	Rv0485		Rv0485	Rv0485		Possibly involved in transcriptional mechanism.	Possible transcriptional regulatory protein	regulatory proteins	P9WKV1
	Rv0486	mshA	CDS	575348	576790	+							Involved in the first step of mycothiol biosynthesis	Glycosyltransferase MshA	intermediary metabolism and respiration	P9WMY7
	Rv0487	Rv0487	CDS	576787	577338	+	Rv0487	Rv0487	Rv0487	Rv0487	Rv0487	Rv0487	Function unknown	Conserved hypothetical protein	conserved hypotheticals	P9WKU9
	Rv0488	Rv0488	CDS	577664	578269	+	Rv0488	Rv0488	Rv0488	Rv0488	Rv0488	Rv0488	Unknown; possibly involved in transport of lysine across the membrane.	Probable conserved integral membrane protein	cell wall and cell processes	P9WK33
	Rv0489	gpm1	CDS	578426	579175	+	Rv0489	Rv0489	Rv0489	Rv0489	Rv0489	Rv0489	Involved in glycolysis [catalytic activity: 1,3-diphosphoglycerate + 3-phosphoglycerate = 2,3-diphosphoglycerate + 3-phosphoglycerate].	Probable phosphoglycerate mutase 1 Gpm1 (phosphoglyceromutase) (PGAM) (BPG-dependent PGAM)	intermediary metabolism and respiration	P9WIC9
	Rv0490	senX3	CDS	579349	580581	+	Rv0490	Rv0490	Rv0490	Rv0490	Rv0490	Rv0490	Sensor part of a two component regulatory system. Probably forms part of a two-component regulatory system SENX3/REGX3; phosphorylates REGX3.	Putative two component sensor histidine kinase SenX3	regulatory proteins	P9WGK5
	Rv0491	regX3	CDS	580809	581492	+							Transcriptional regulatory protein part of the two component regulatory system REGX3/SENX3.	Two component sensory transduction protein RegX3 (transcriptional regulatory protein) (probably LuxR-family)	regulatory proteins	P9WGL9
	Rv0492A	Rv0492A	CDS	583375	583704	-							Unknown	Hypothetical protein	conserved hypotheticals	Q6MX36
	Rv0492c	Rv0492c	CDS	581489	583378	-							Function unknown; probably involved in cellular metabolism.	Probable oxidoreductase GMC-type	intermediary metabolism and respiration	P9WMV7
	Rv0493c	Rv0493c	CDS	583701	584690	-							Function unknown	Conserved protein	conserved hypotheticals	P9WKU7
	Rv0494	Rv0494	CDS	584695	585423	+	Rv0494			Rv0494			Involved in transcriptional mechanism.	Probable transcriptional regulatory protein (probably GntR-family)	regulatory proteins	P9WMG7
	Rv0495c	Rv0495c	CDS	585424	586314	-	Rv0495c			Rv0495c			Function unknown	Conserved hypothetical protein	conserved hypotheticals	P9WKU5
	Rv0496	Rv0496	CDS	586394	587380	+	Rv0496	Rv0496		Rv0496	Rv0496		Function unknown	Conserved hypothetical protein	conserved hypotheticals	P9WHV5
	Rv0497	Rv0497	CDS	587377	588309	+							Unknown	Probable conserved transmembrane protein	cell wall and cell processes	P9WKU3
	Rv0498	Rv0498	CDS	588325	589167	+	Rv0498			Rv0498			Function unknown	Conserved hypothetical protein	conserved hypotheticals	P9WKU1
	Rv0499	Rv0499	CDS	589183	590058	+	Rv0499	Rv0499		Rv0499	Rv0499		Function unknown	Conserved hypothetical protein	conserved hypotheticals	P9WKT9
	Rv0500	proC	CDS	590083	590970	+	Rv0500	Rv0500	Rv0500	Rv0500	Rv0500	Rv0500	Involved at the terminal (third) step in proline biosynthesis [catalytic activity: L-proline + NAD(P)+ = 1-pyrroline-5-carboxylate + NAD(P)H].	Probable pyrroline-5-carboxylate reductase ProC (P5CR) (P5C reductase)	intermediary metabolism and respiration	P9WHU7
	Rv0500A	Rv0500A	CDS	591111	591347	+	Rv0500A	Rv0500A	Rv0500A	Rv0500A	Rv0500A	Rv0500A	Function unknown	Conserved protein	conserved hypotheticals	P9WKT7
	Rv0500B	Rv0500B	CDS	591475	591576	+	Rv0500B	Rv0500B	Rv0500B	Rv0500B	Rv0500B	Rv0500B	Function unknown	Conserved hypothetical protein	conserved hypotheticals	P9WKT5
	Rv0501	galE2	CDS	591654	592784	+	Rv0501	Rv0501	Rv0501	Rv0501	Rv0501	Rv0501	Involved in galactose metabolism [catalytic activity: UDP-glucose = UDP-galactose].	Possible UDP-glucose 4-epimerase GalE2 (galactowaldenase) (UDP-galactose 4-epimerase) (uridine diphosphate galactose 4-epimerase) (uridine diphospho-galactose 4-epimerase)	intermediary metabolism and respiration	P9WKT3
	Rv0502	Rv0502	CDS	592791	593867	+	Rv0502	Rv0502	Rv0502	Rv0502	Rv0502	Rv0502	Function unknown	Conserved protein	conserved hypotheticals	P9WKT1
	Rv0503c	cmaA2	CDS	593871	594779	-	Rv0503c	Rv0503c		Rv0503c	Rv0503c		Essential for the cyclopropanation function. Transfers a methylene group from S-adenosyl-L-methionine to the cis double bond of an unsaturated fatty acid chain resulting in the replacement of the double bond with a methylene bridge. Mycolic acids, which represent the major constituent of mycobacterial cell wall complex, act as substrates [catalytic activity: S-adenosyl-L-methionine + phospholipid…	Cyclopropane-fatty-acyl-phospholipid synthase 2 CmaA2 (cyclopropane fatty acid synthase) (CFA synthase) (cyclopropane mycolic acid synthase 2) (mycolic acid trans-cyclopropane synthetase)	lipid metabolism	P9WPB5
	Rv0504c	Rv0504c	CDS	594802	595302	-	Rv0504c	Rv0504c	Rv0504c	Rv0504c	Rv0504c	Rv0504c	Function unknown	Conserved protein	conserved hypotheticals	P9WFK3
	Rv0505c	serB1	CDS	595464	596585	-	Rv0505c	Rv0505c	Rv0505c	Rv0505c	Rv0505c	Rv0505c	Removes a phosphate from phosphoserine [catalytic activity: phosphoserine + H2O = serine + phosphate].	Possible phosphoserine phosphatase SerB1 (PSP) (O-phosphoserine phosphohydrolase) (pspase)	intermediary metabolism and respiration	P9WGJ3
	Rv0506	mmpS2	CDS	596759	597202	+	Rv0506	Rv0506	Rv0506	Rv0506	Rv0506	Rv0506	Unknown	Probable conserved membrane protein MmpS2	cell wall and cell processes	P9WJT3
	Rv0507	mmpL2	CDS	597199	600105	+	Rv0507	Rv0507	Rv0507	Rv0507	Rv0507	Rv0507	Unknown. Thought to be involved in fatty acid transport.	Probable conserved transmembrane transport protein MmpL2	cell wall and cell processes	P9WJV7
	Rv0508	Rv0508	CDS	600098	600391	+	Rv0508	Rv0508	Rv0508	Rv0508	Rv0508	Rv0508	Function unknown	Conserved hypothetical protein	conserved hypotheticals	P9WKS9
	Rv0509	hemA	CDS	600441	601847	+	Rv0509	Rv0509	Rv0509	Rv0509	Rv0509	Rv0509	Involved in porphyrin biosynthesis by the C5 pathway (at the first step) [catalytic activity: glutamyl-tRNA(GLU) + NADPH = glutamate-1-semialdehyde + NADP+ + tRNA(GLU)].	Probable glutamyl-tRNA reductase HemA (GLUTR)	intermediary metabolism and respiration	P9WMP7
	Rv0510	hemC	CDS	601857	602786	+	Rv0510	Rv0510		Rv0510	Rv0510		Involved in porphyrin biosynthesis by the C5 pathway (at the fourth step). Tetrapolymerization of the monopyrrole PBG into the hydroxymethylbilane preuroporphyrinogen in several discrete steps [catalytic activity: 4 porphobilinogen + H2O = hydroxymethylbilane + 4 NH3].	Probable porphobilinogen deaminase HemC (PBG) (hydroxymethylbilane synthase) (HMBS) (pre-uroporphyrinogen synthase)	intermediary metabolism and respiration	P9WMP3
	Rv0511	hemD	CDS	602819	604516	+							Possibly involved in the biosynthesis of siroheme and cobalamin [catalytic activity: 2 S-adenosyl-L-methionine + uroporphyrin III = 2 S-adenosyl-L-homocysteine + sirohydrochlorin].	Probable uroporphyrin-III C-methyltransferase HemD (uroporphyrinogen III methylase) (urogen III methylase) (SUMT) (urogen III methylase) (UROM)	intermediary metabolism and respiration	Q6MX34
	Rv0512	hemB	CDS	604602	605591	+							Involved in porphyrin and heme biosynthesis (at the second step) [catalytic activity: 2 5-aminolevulinate = porphobilinogen + 2 H2O].	Probable delta-aminolevulinic acid dehydratase HemB (porphobilinogen synthase) (ALAD) (ALADH)	intermediary metabolism and respiration	P9WMP5
	Rv0513	Rv0513	CDS	605604	606152	+							Unknown	Possible conserved transmembrane protein	cell wall and cell processes	O33358
	Rv0514	Rv0514	CDS	606149	606448	+							Unknown	Possible transmembrane protein	cell wall and cell processes	O33359
	Rv0515	Rv0515	CDS	606551	608062	+	Rv0515			Rv0515			Function unknown	Conserved 13E12 repeat family protein	insertion seqs and phages	O33360
	Rv0516c	Rv0516c	CDS	608059	608535	-	Rv0516c	Rv0516c	Rv0516c	Rv0516c	Rv0516c	Rv0516c	May be involved in regulating sigma factor	Possible anti-anti-sigma factor	information pathways	O33361
	Rv0517	Rv0517	CDS	608746	610056	+	Rv0517	Rv0517	Rv0517	Rv0517	Rv0517	Rv0517	Function unknown; probably involved in cellular metabolism.	Possible membrane acyltransferase	intermediary metabolism and respiration	O33362
	Rv0518	Rv0518	CDS	610188	610883	+							Unknown	Possible exported protein	cell wall and cell processes	O33363
	Rv0519c	Rv0519c	CDS	611172	612074	-							Unknown; could have possibly a lipolytic activity.	Possible conserved membrane protein	cell wall and cell processes	O33364
	Rv0520	Rv0520	CDS	612255	612605	+							Could cause methylation.	Possible methyltransferase/methylase (fragment)	intermediary metabolism and respiration	O33365
	Rv0521	Rv0521	CDS	612598	612903	+							Could cause methylation	Possible methyltransferase/methylase (fragment)	intermediary metabolism and respiration	L7N6C0
	Rv0522	gabP	CDS	613038	614342	+		Rv0522		Rv0522			Involved in 4-aminobutyrate (GABA) degradation pathway. Transporter for GABA. Responsible for the translocation of the substrate across the membrane.	Probable GABA permease GabP (4-amino butyrate transport carrier) (GAMA-aminobutyrate permease)	cell wall and cell processes	L7N6B9
	Rv0523c	Rv0523c	CDS	614326	614721	-							Function unknown	Conserved protein	conserved hypotheticals	O06389
	Rv0524	hemL	CDS	614835	616223	+							Involved in porphyrin biosynthesis by the C5 pathway (at the second step) [catalytic activity: (S)-4-amino-5-oxopentanoate = 5-aminolevulinate].	Probable glutamate-1-semialdehyde 2,1-aminomutase HemL (GSA) (glutamate-1-semialdehyde aminotransferase) (GSA-at)	intermediary metabolism and respiration	P9WMN9
	Rv0525	Rv0525	CDS	616223	616831	+							Function unknown	Conserved protein	conserved hypotheticals	O06391
	Rv0526	Rv0526	CDS	616846	617496	+							Possibly acts on thioredoxin	Possible thioredoxin protein (thiol-disulfide interchange protein)	intermediary metabolism and respiration	O06392
	Rv0527	ccdA	CDS	617493	618272	+							Possibly involved in cytochrome C synthesis. Might transfer reducing equivalents across the cytoplasmic membrane, promoting efficient disulfide bond isomerization of proteins localized on the outer surface of the membrane.	Possible cytochrome C-type biogenesis protein CcdA	intermediary metabolism and respiration	L7N671
	Rv0528	Rv0528	CDS	618305	619894	+							Unknown	Probable conserved transmembrane protein	cell wall and cell processes	O06394
	Rv0529	ccsA	CDS	619891	620865	+							Required during cytochrome biogenesis at the step of heme attachment.	Possible cytochrome C-type biogenesis protein CcsA	intermediary metabolism and respiration	O06393
	Rv0530	Rv0530	CDS	620907	622124	+							Function unknown	Conserved protein	conserved hypotheticals	O06396
	Rv0530A	Rv0530A	CDS	622121	622282	-	Rv0530A			Rv0530A			Unknown	Conserved protein	conserved hypotheticals	V5QPR5
	Rv0531	Rv0531	CDS	622329	622646	+	Rv0531			Rv0531			Unknown	Possible conserved membrane protein	cell wall and cell processes	O06397
	Rv0532	PE_PGRS6	CDS	622793	624577	+	Rv0532			Rv0532			Function unknown	PE-PGRS family protein PE_PGRS6	PE/PPE	L0T3X8
	Rv0533c	fabH	CDS	624473	625480	-							Involved in fatty acid biosynthesis. Catalyzes the condensation reaction of fatty acid synthesis by the addition to an acyl acceptor of two carbons from malonyl-ACP. KAS III catalyzes the first condensation reaction which initiates fatty acid synthesis and may therefore play a role in governing the total rate of fatty acid production. Possesses both acetoacetyl-ACP synthase and acetyl transacylas…	3-oxoacyl-[acyl-carrier-protein] synthase III FabH (beta-ketoacyl-ACP synthase III) (KAS III)	lipid metabolism	P9WNG3
	Rv0534c	menA	CDS	625562	626440	-							Involved in menaquinone biosynthesis. Conversion of 1,4-dihydroxy-2-naphthoate (DHNA) to dimethylmenaquinone (DMK). Attaches octaprenylpyrophosphate, a membrane-bound 40-carbon side chain to DHNA. The conversion of DHNA to DMK proceeds in three stages: the removal of the carboxyl group of DHNA as CO2, the attachment of the isoprenoid side chain, and a quinol-to-quinone oxidation, which is thought…	1,4-dihydroxy-2-naphthoate octaprenyltransferase MenA (DHNA-octaprenyltransferase)	intermediary metabolism and respiration	P9WIP3
	Rv0535	pnp	CDS	626457	627251	+							Phosphorylates 5'-methylthioadenosin [catalytic activity: 5'-methylthioadenosine + phosphate = adenine + 5-methylthio-D-ribose 1-phosphate].	Probable 5'-methylthioadenosine phosphorylase Pnp (MTA phosphorylase)	intermediary metabolism and respiration	O06401
	Rv0536	galE3	CDS	627248	628288	+							Possibly involved in galactose metabolism [catalytic activity: UDP-glucose = UDP-galactose].	Probable UDP-glucose 4-epimerase GalE3 (galactowaldenase) (UDP-galactose 4-epimerase) (uridine diphosphate galactose 4-epimerase) (uridine diphospho-galactose 4-epimerase)	intermediary metabolism and respiration	L7N670
	Rv0537c	Rv0537c	CDS	628298	629731	-	Rv0537c			Rv0537c			Unknown	Probable integral membrane protein	cell wall and cell processes	O06403
	Rv0538	Rv0538	CDS	630040	631686	+							Unknown	Possible conserved membrane protein	cell wall and cell processes	O06404
	Rv0539	Rv0539	CDS	631743	632375	+							Substrate (sugar) unknown [catalytic activity: NDP-sugar + dolichyl phosphate = NDP + dolichyl sugar phosphate].	Probable dolichyl-phosphate sugar synthase (dolichol-phosphate sugar synthetase) (dolichol-phosphate sugar transferase) (sugar phosphoryldolichol synthase)	intermediary metabolism and respiration	P9WMY1
	Rv0540	Rv0540	CDS	632372	633034	+							Function unknown	Conserved hypothetical protein	conserved hypotheticals	O06406
	Rv0541c	Rv0541c	CDS	633055	634404	-							Unknown	Probable conserved integral membrane protein	cell wall and cell processes	O06407
	Rv0542c	menE	CDS	634416	635504	-							Involved in menaquinone biosynthesis. O-succinylbenzoic acid (OSB) to O-succinylbenzoyl-CoA (OSB-CoA) [catalytic activity: ATP + O-succinylbenzoate + CoA = AMP + diphosphate + O-succinylbenzoyl-CoA].	Possible O-succinylbenzoic acid--CoA ligase MenE (OSB-CoA synthetase) (O-succinylbenzoate-CoA synthase)	intermediary metabolism and respiration	P9WQ39
	Rv0543c	Rv0543c	CDS	635573	635875	-							Function unknown	Conserved protein	conserved hypotheticals	O06409
	Rv0544c	Rv0544c	CDS	635935	636213	-							Unknown	Possible conserved transmembrane protein	cell wall and cell processes	O06410
	Rv0545c	pitA	CDS	636210	637463	-	Rv0545c	Rv0545c	Rv0545c	Rv0545c	Rv0545c	Rv0545c	Involved in low-affinity inorganic phosphate transport across the membrane. Responsible for the translocation of the substrate across the membrane.	Probable low-affinity inorganic phosphate transporter integral membrane protein PitA	cell wall and cell processes	P9WIA7
	Rv0546c	Rv0546c	CDS	637583	637969	-	Rv0546c	Rv0546c	Rv0546c	Rv0546c	Rv0546c	Rv0546c	Function unknown	Conserved protein	conserved hypotheticals	O06412
	Rv0547c	Rv0547c	CDS	638032	638916	-							Function unknown; probably involved in cellular metabolism.	Possible oxidoreductase	intermediary metabolism and respiration	O06413
	Rv0548c	menB	CDS	639012	639956	-							Involved in menaquinone biosynthesis. Convert O-succinylbenzoyl-CoA (OSB-CoA) to 1,4-dihydroxy-2-naphthoic acid (DHNA) [catalytic activity: O-succinylbenzoyl-CoA = 1,4-dihydroxy-2-naphthoate + CoA].	Naphthoate synthase MenB (dihydroxynaphthoic acid synthetase) (DHNA synthetase)	intermediary metabolism and respiration	P9WNP5
	Rv0549c	vapC3	CDS	640228	640641	-							Unknown	Possible toxin VapC3	virulence, detoxification, adaptation	P9WFB7
	Rv0550c	vapB3	CDS	640638	640904	-							Unknown	Possible antitoxin VapB3	virulence, detoxification, adaptation	P9WJ59
	Rv0551c	fadD8	CDS	641096	642811	-							Function unknown, but involved in lipid degradation.	Probable fatty-acid-CoA ligase FadD8 (fatty-acid-CoA synthetase) (fatty-acid-CoA synthase)	lipid metabolism	O06417
	Rv0552	Rv0552	CDS	642889	644493	+							Function unknown	Conserved protein	conserved hypotheticals	O06418
	Rv0553	menC	CDS	644490	645470	+							Possibly involved in menaquinone biosynthesis. Catalyzes a syn cycloisomerization [catalytic activity: 2,5-dihydro-5-oxofuran-2-acetate = cis,cis-hexadienedioate].	Probable muconate cycloisomerase MenC (cis,cis-muconate lactonizing enzyme) (MLE)	intermediary metabolism and respiration	P9WJP3
	Rv0554	bpoC	CDS	645467	646255	+							Supposedly involved in detoxification reactions.	Possible peroxidase BpoC (non-haem peroxidase)	virulence, detoxification, adaptation	P9WNH1
	Rv0555	menD	CDS	646298	647962	+							Involved in menaquinone biosynthesis (at the first step) [catalytic activity 1: isochorismate + 2-ketoglutarate = 2-succinyl-6-hydroxy-2,4-cyclohexadiene-1-carboxylate + pyruvate + CO(2)] [catalytic activity 2: 2-oxoglutarate = succinate semialdehyde + CO(2)].	Probable bifunctional menaquinone biosynthesis protein MenD : 2-succinyl-6-hydroxy-2,4-cyclohexadiene-1-carboxylate synthase (SHCHC synthase) + 2-oxoglutarate decarboxylase (alpha- ketoglutarate decarboxylase) (KDC)	intermediary metabolism and respiration	P9WK11
	Rv0556	Rv0556	CDS	647959	648474	+							Unknown	Probable conserved transmembrane protein	cell wall and cell processes	O06422
	Rv0557	mgtA	CDS	648536	649672	+							Involved in lipomannan (LM) biosynthesis	Mannosyltransferase MgtA	lipid metabolism	P9WMY5
	Rv0558	menH	CDS	649689	650393	+							Involved in menaquinone biosynthesis (at the last step) converts DMKH2 into MKH2 [catalytic activity: S-adenosyl-L-methionine + demethylmenaquinol = S-adenosyl-L-homocysteine + menaquinol].	Probable ubiquinone/menaquinone biosynthesis methyltransferase MenH (2-heptaprenyl-1,4-naphthoquinone methyltransferase)	intermediary metabolism and respiration	P9WFR3
	Rv0559c	Rv0559c	CDS	650407	650745	-							Unknown	Possible conserved secreted protein	cell wall and cell processes	P9WKL3
	Rv0560c	Rv0560c	CDS	650779	651504	-							Possibly causes methylation	Possible benzoquinone methyltransferase (methylase)	intermediary metabolism and respiration	P9WKL5
	Rv0561c	Rv0561c	CDS	651529	652755	-							Function unknown; probably involved in cellular metabolism.	Possible oxidoreductase	intermediary metabolism and respiration	P9WNY9
	Rv0562	grcC1	CDS	652771	653778	+							Possibly supplies polyprenyl diphosphate.	Probable polyprenyl-diphosphate synthase GrcC1 (polyprenyl pyrophosphate synthetase)	intermediary metabolism and respiration	O06428
	Rv0563	htpX	CDS	653879	654739	+							Possibly involved in adaptation. Hydrolizes specific peptides and/or proteins.	Probable protease transmembrane protein heat shock protein HtpX	virulence, detoxification, adaptation	P9WHS5
	Rv0564c	gpdA1	CDS	654924	655949	-							Involved in de novo phospholipid biosynthesis; glycerol-3 phosphate formation [catalytic activity: SN-glycerol 3-phosphate + NAD(P)+ = glycerone phosphate + NAD(P)H].	Probable glycerol-3-phosphate dehydrogenase [NAD(P)+] GpdA1 (NAD(P)H-dependent glycerol-3-phosphate dehydrogenase) (NAD(P)H-dependent dihydroxyacetone-phosphate reductase)	lipid metabolism	P9WN75
	Rv0565c	Rv0565c	CDS	656010	657470	-							Function unknown; probably involved in cellular metabolism.	Probable monooxygenase	intermediary metabolism and respiration	O53762
	Rv0566c	Rv0566c	CDS	657548	658039	-							Function unknown	Conserved protein	conserved hypotheticals	P9WFK9
	Rv0567	Rv0567	CDS	658321	659340	+	Rv0567			Rv0567			Causes methylation	Probable methyltransferase/methylase	intermediary metabolism and respiration	O53764
	Rv0568	cyp135B1	CDS	659450	660868	+	Rv0568			Rv0568			Cytochromes P450 are a group of heme-thiolate monooxygenases. They oxidize a variety of structurally unrelated compounds, including steroids, fatty acids, and xenobiotics.	Possible cytochrome P450 135B1 Cyp135B1	intermediary metabolism and respiration	P9WPM9
	Rv0569	Rv0569	CDS	661003	661269	+							Function unknown	Conserved protein	conserved hypotheticals	P9WM83
	Rv0570	nrdZ	CDS	661295	663373	+							Involved in the DNA replication pathway (at the first reaction). Provides the precursors necessary for DNA synthesis [catalytic activity: 2'-deoxyribonucleoside diphosphate + oxidized thioredoxin + H2O = ribonucleoside diphosphate + reduced thioredoxin].	Probable ribonucleoside-diphosphate reductase (large subunit) NrdZ (ribonucleotide reductase)	information pathways	P9WH77
	Rv0571c	Rv0571c	CDS	663487	664818	-							Function unknown	Conserved protein	conserved hypotheticals	P9WHK1
	Rv0572c	Rv0572c	CDS	665042	665383	-							Unknown	Hypothetical protein	conserved hypotheticals	P9WM81
	Rv0573c	pncB2	CDS	665851	667242	-							Involved in NAD salvage. Phosphoribosylation of nicotinic acid. [catalytic activity: nicotinate + 5-phosphoribosyl 1-pyrophosphate = nicotinate mononucleotide + diphosphate]	Nicotinic acid phosphoribosyltransferase PncB2	intermediary metabolism and respiration	P9WJI7
	Rv0574c	Rv0574c	CDS	667252	668394	-							Function unknown	Conserved hypothetical protein	conserved hypotheticals	P9WM79
	Rv0575c	Rv0575c	CDS	668579	669745	-							Function unknown; probably involved in cellular metabolism.	Possible oxidoreductase	intermediary metabolism and respiration	O53772
	Rv0576	Rv0576	CDS	669848	671152	+							Involved in transcriptional mechanism.	Probable transcriptional regulatory protein (possibly ArsR-family)	regulatory proteins	O53773
	Rv0577	TB27.3	CDS	671166	671951	+							Function unknown. Involved in ability to absorb neutral red stain.	Conserved protein TB27.3	conserved hypotheticals	P9WIR3
	Rv0578c	PE_PGRS7	CDS	671996	675916	-	Rv0578c	Rv0578c		Rv0578c	Rv0578c		Function unknown	PE-PGRS family protein PE_PGRS7	PE/PPE	Q6MX28
	Rv0579	Rv0579	CDS	676238	676996	+	Rv0579	Rv0579		Rv0579	Rv0579		Function unknown	Conserved hypothetical protein	conserved hypotheticals	O53776
	Rv0580c	Rv0580c	CDS	677125	677616	-							Function unknown	Conserved protein	conserved hypotheticals	O53777
	Rv0581	vapB26	CDS	677710	677925	+							Unknown	Possible antitoxin VapB26	virulence, detoxification, adaptation	O53778
	Rv0582	vapC26	CDS	677922	678329	+							Unknown	Possible toxin VapC26. Contains PIN domain.	virulence, detoxification, adaptation	O53779
	Rv0583c	lpqN	CDS	678389	679075	-							Unknown	Probable conserved lipoprotein LpqN	cell wall and cell processes	O53780
	Rv0584	Rv0584	CDS	679229	681862	+							Unknown	Possible conserved exported protein	cell wall and cell processes	O86365
	Rv0585c	Rv0585c	CDS	681885	684272	-							Unknown	Probable conserved integral membrane protein	cell wall and cell processes	O53781
	Rv0586	mce2R	CDS	684410	685132	+							Involved in transcriptional mechanism.	Probable transcriptional regulatory protein Mce2R (GntR-family)	regulatory proteins	P9WMG5
	Rv0587	yrbE2A	CDS	685129	685926	+							Unknown	Conserved hypothetical integral membrane protein YrbE2A	virulence, detoxification, adaptation	I6Y870
	Rv0588	yrbE2B	CDS	685928	686815	+							Unknown	Conserved hypothetical integral membrane protein YrbE2B	virulence, detoxification, adaptation	O07790
	Rv0589	mce2A	CDS	686821	688035	+							Unknown, but thought to be involved in host cell invasion.	Mce-family protein Mce2A	virulence, detoxification, adaptation	Q79FY7
	Rv0590	mce2B	CDS	688032	688859	+							Unknown, but thought to be involved in host cell invasion.	Mce-family protein Mce2B	virulence, detoxification, adaptation	O07788
	Rv0590A	Rv0590A	CDS	688808	689062	+							Unknown, but could be involved in host cell invasion.	Mce-family related protein	virulence, detoxification, adaptation	I6X9D2
	Rv0591	mce2C	CDS	689059	690504	+							Unknown, but thought to be involved in host cell invasion.	Mce-family protein Mce2C	virulence, detoxification, adaptation	O07787
	Rv0592	mce2D	CDS	690501	692027	+							Unknown, but thought to be involved in host cell invasion.	Mce-family protein Mce2D	virulence, detoxification, adaptation	I6WYT7
	Rv0593	lprL	CDS	692024	693232	+							Unknown, but thought to be involved in host cell invasion.	Possible Mce-family lipoprotein LprL (Mce-family lipoprotein Mce2E)	cell wall and cell processes	I6Y461
	Rv0594	mce2F	CDS	693237	694787	+		Rv0594		Rv0594			Unknown, but thought involved in host cell invasion.	Mce-family protein Mce2F	virulence, detoxification, adaptation	O07784
	Rv0595c	vapC4	CDS	694839	695231	-	Rv0595c			Rv0595c			Unknown	Possible toxin VapC4	virulence, detoxification, adaptation	O07783
	Rv0596c	vapB4	CDS	695228	695485	-							Unknown	Possible antitoxin VapB4	virulence, detoxification, adaptation	P9WF21
	Rv0597c	Rv0597c	CDS	695668	696903	-							Function unknown	Conserved hypothetical protein	conserved hypotheticals	I6WYU2
	Rv0598c	vapC27	CDS	697154	697567	-							Unknown	Possible toxin VapC27. Contains PIN domain.	virulence, detoxification, adaptation	P9WF83
	Rv0599c	vapB27	CDS	697564	697800	-							Unknown	Possible antitoxin VapB27	virulence, detoxification, adaptation	O07779
	Rv0600c	Rv0600c	CDS	697904	698410	-							Sensor part of a two component regulatory system.	Two component sensor kinase [second part]	regulatory proteins	O07778
	Rv0601c	Rv0601c	CDS	698524	698994	-							Sensor part of a two component regulatory system.	Two component sensor kinase [first part]	regulatory proteins	O07777
	Rv0602c	tcrA	CDS	699038	699799	-							Sensor part of a two component regulatory system.	Two component DNA binding transcriptional regulatory protein TcrA	regulatory proteins	O07776
	Rv0603	Rv0603	CDS	699856	700167	+							Unknown	Possible exported protein	cell wall and cell processes	O07775
	Rv0604	lpqO	CDS	700239	701189	+							Unknown	Probable conserved lipoprotein LpqO	cell wall and cell processes	I6X9E2
	Rv0605	Rv0605	CDS	701406	702014	+							Prevents the cointegration of foreign DNA before integration into the chromosome.	Possible resolvase	insertion seqs and phages	I6Y890
	Rv0606	Rv0606	CDS	702016	702759	+							Thought to be required for the transposition of the insertion element IS_1536.	Possible transposase (fragment)	insertion seqs and phages	O07772
	Rv0607	Rv0607	CDS	702813	703199	+							Unknown	Hypothetical protein	conserved hypotheticals	O07771
	Rv0608	vapB28	CDS	703244	703489	+							Unknown	Possible antitoxin VapB28	virulence, detoxification, adaptation	P9WJ39
	Rv0609	vapC28	CDS	703486	703887	+							Unknown	Possible toxin VapC28. Contains PIN domain.	virulence, detoxification, adaptation	P9WF81
	Rv0609A	Rv0609A	CDS	703830	704057	+							Function unknown	Conserved hypothetical protein	conserved hypotheticals	Q79FY5
	Rv0610c	Rv0610c	CDS	704752	705909	-							Unknown	Hypothetical protein	conserved hypotheticals	I6Y481
	Rv0611c	Rv0611c	CDS	705961	706344	-							Unknown	Hypothetical protein	conserved hypotheticals	I6XVR9
	Rv0612	Rv0612	CDS	706324	706929	+							Function unknown	Conserved hypothetical protein	conserved hypotheticals	I6X9E8
	Rv0613c	Rv0613c	CDS	706948	709515	-							Unknown	Unknown protein	conserved hypotheticals	I6Y897
	Rv0614	Rv0614	CDS	709356	710348	+							Function unknown	Conserved hypothetical protein	conserved hypotheticals	O07763
	Rv0615	Rv0615	CDS	710345	710587	+							Unknown	Probable integral membrane protein	cell wall and cell processes	O07762
	Rv0616A	vapB29	CDS	710782	711009	+							Unknown	Possible antitoxin VapB29	virulence, detoxification, adaptation	P9WJ37
	Rv0616c	Rv0616c	CDS	710584	710850	-							Unknown	Hypothetical protein	conserved hypotheticals	O07761
	Rv0617	vapC29	CDS	711006	711407	+							Unknown	Possible toxin VapC29. Contains PIN domain.	virulence, detoxification, adaptation	P9WF79
	Rv0618	galTa	CDS	711536	712231	+							Involved in galactose metabolism (leloir pathway) [catalytic activity: UTP + alpha-D-galactose 1-phosphate = diphosphate + UDP-galactose].	Probable galactose-1-phosphate uridylyltransferase GalTa [first part]	intermediary metabolism and respiration	Q79FY4
	Rv0619	galTb	CDS	712174	712719	+							Involved in galactose metabolism (leloir pathway) [catalytic activity: UTP + alpha-D-galactose 1-phosphate = diphosphate + UDP-galactose].	Probable galactose-1-phosphate uridylyltransferase GalTb [second part]	intermediary metabolism and respiration	Q79FY3
	Rv0620	galK	CDS	712716	713807	+							Involved in galactose metabolism (leloir pathway) (at the first reaction) [catalytic activity: ATP + D-galactose = ADP + D-galactose 1-phosphate].	Probable galactokinase GalK (galactose kinase)	intermediary metabolism and respiration	P9WN63
	Rv0621	Rv0621	CDS	714202	715266	+							Unknown	Possible membrane protein	cell wall and cell processes	I6X9F4
	Rv0622	Rv0622	CDS	715370	716317	+							Unknown	Possible membrane protein	cell wall and cell processes	P96912
	Rv0623	vapB30	CDS	716410	716664	+							Unknown	Possible antitoxin VapB30	virulence, detoxification, adaptation	P9WJ35
	Rv0624	vapC30	CDS	716664	717059	+							Unknown	Possible toxin VapC30. Contains PIN domain.	virulence, detoxification, adaptation	P9WF77
	Rv0625c	Rv0625c	CDS	717153	717893	-							Unknown	Probable conserved transmembrane protein	cell wall and cell processes	P9WFS5
	Rv0626	vapB5	CDS	718025	718285	+							Possible ribonuclease	Possible antitoxin VapB5	virulence, detoxification, adaptation	P9WF19
	Rv0627	vapC5	CDS	718282	718689	+							Unknown	Possible toxin VapC5	virulence, detoxification, adaptation	P96917
	Rv0628c	Rv0628c	CDS	718761	719912	-							Function unknown	Conserved hypothetical protein	conserved hypotheticals	P9WKS7
	Rv0629c	recD	CDS	720005	721732	-							Involved in homologous recombination.	Probable exonuclease V (alpha chain) RecD (exodeoxyribonuclease V alpha chain) (exodeoxyribonuclease V polypeptide)	information pathways	P9WHJ1
	Rv0630c	recB	CDS	721729	725013	-							Involved in homologous recombination.	Probable exonuclease V (beta chain) RecB (exodeoxyribonuclease V beta chain)(exodeoxyribonuclease V polypeptide) (chi-specific endonuclease)	information pathways	P9WMQ3
	Rv0631c	recC	CDS	725013	728306	-							Involved in homologous recombination.	Probable exonuclease V (gamma chain) RecC (exodeoxyribonuclease V gamma chain)(exodeoxyribonuclease V polypeptide)	information pathways	P9WIQ5
	Rv0632c	echA3	CDS	728583	729278	-							Could possibly oxidize fatty acids using specific components [catalytic activity: (3S)-3-hydroxyacyl-CoA = trans-2(or 3)-enoyl-CoA + H(2)O].	Probable enoyl-CoA hydratase EchA3 (enoyl hydrase) (unsaturated acyl-CoA hydratase) (crotonase)	lipid metabolism	I6Y8B5
	Rv0633c	Rv0633c	CDS	729327	730166	-							Unknown	Possible exported protein	cell wall and cell processes	P96923
	Rv0634A	Rv0634A	CDS	731113	731364	+							Unknown	Unknown protein	conserved hypotheticals	P9WKS5
	Rv0634B	rpmG2	CDS	731712	731879	+	Rv0634B	Rv0634B	Rv0634B	Rv0634B	Rv0634B	Rv0634B	Involved in translation mechanism	50S ribosomal protein L33 RpmG2	information pathways	P9WH95
	Rv0634c	Rv0634c	CDS	730320	731033	-							Thought to be involved in glyoxal pathway. Thiolesterase that catalyses the hydrolysis of S-D-lactoyl-glutathione to form glutathione and D-lactic acid [catalytic activity: (S)-(2-hydroxyacyl)glutathione + H2O = glutathione + a 2-hydroxy acid anion].	Possible glyoxalase II (hydroxyacylglutathione hydrolase) (GLX II)	virulence, detoxification, adaptation	I6Y4A5
	Rv0635	hadA	CDS	731930	732406	+	Rv0635	Rv0635	Rv0635	Rv0635	Rv0635	Rv0635	Involved in fatty acid synthesis type II (fas-II)	(3R)-hydroxyacyl-ACP dehydratase subunit HadA	intermediary metabolism and respiration	P9WFK1
	Rv0636	hadB	CDS	732393	732821	+	Rv0636	Rv0636		Rv0636	Rv0636		Involved in fatty acid synthesis type II (fas-II)	(3R)-hydroxyacyl-ACP dehydratase subunit HadB	intermediary metabolism and respiration	I6WYY7
	Rv0637	hadC	CDS	732825	733325	+	Rv0637	Rv0637		Rv0637	Rv0637		Involved in fatty acid synthesis type II (fas-II)	(3R)-hydroxyacyl-ACP dehydratase subunit HadC	intermediary metabolism and respiration	P9WFJ9
	Rv0638	secE1	CDS	733737	734222	+	Rv0638	Rv0638		Rv0638	Rv0638		Essential for protein export.	Probable preprotein translocase SecE1	cell wall and cell processes	P9WGN7
	Rv0639	nusG	CDS	734254	734970	+	Rv0639	Rv0639		Rv0639	Rv0639		Influences transcription termination and antitermination. Acts as a component of the transcription complex, and interacts with the termination factor rho and RNA polymerase.	Probable transcription antitermination protein NusG	information pathways	P9WIU9
	Rv0640	rplK	CDS	735022	735450	+	Rv0640	Rv0640		Rv0640	Rv0640		This protein binds directly to 23S ribosomal RNA.	50S ribosomal protein L11 RplK	information pathways	P9WHE5
	Rv0641	rplA	CDS	735517	736224	+	Rv0641	Rv0641		Rv0641	Rv0641		This protein binds directly to 23S ribosomal RNA and is located in the neighborhood of the site where elongation factor TU is bound to the ribosome.	50S ribosomal protein L1 RplA	information pathways	P9WHC7
	Rv0642c	mmaA4	CDS	736298	737203	-	Rv0642c	Rv0642c	Rv0642c	Rv0642c	Rv0642c	Rv0642c	Involved in mycolic acids modification. Catalyzes unusual S-adenosyl-methionine-dependent transformation of a cis-olefin mycolic acid into a secondary alcohol. Catalyzes introduction of a hydroxyl group at the distal position on mycolic acid chains to produce the hydroxyl mycolate. Mycolic acids represent a major constituent of the mycobacterial cell wall complex. Methyl transfer results in forma…	Methoxy mycolic acid synthase 4 MmaA4 (methyl mycolic acid synthase 4) (MMA4) (hydroxy mycolic acid synthase)	lipid metabolism	Q79FX8
	Rv0643c	mmaA3	CDS	737268	738149	-	Rv0643c	Rv0643c	Rv0643c	Rv0643c	Rv0643c	Rv0643c	Involved in mycolic acids modification. Catalyzes unusual S-adenosyl-methionine-dependent transformation of a cis-olefin mycolic acid into a secondary alcohol. Catalyzes introduction of a hydroxyl group at the distal position on mycolic acid chains to produce the hydroxyl mycolate. Mycolic acids represent a major constituent of the mycobacterial cell wall complex. Methyl transfer results in forma…	Methoxy mycolic acid synthase 3 MmaA3 (methyl mycolic acid synthase 3) (MMA3) (hydroxy mycolic acid synthase)	lipid metabolism	P0CH91
	Rv0644c	mmaA2	CDS	738297	739160	-	Rv0644c	Rv0644c	Rv0644c	Rv0644c	Rv0644c	Rv0644c	Involved in mycolic acids modification. Catalyzes unusual S-adenosyl-methionine-dependent transformation of a cis-olefin mycolic acid into a secondary alcohol. Catalyzes introduction of a hydroxyl group at the distal position on mycolic acid chains to produce the hydroxyl mycolate. Mycolic acids represent a major constituent of the mycobacterial cell wall complex. Methyl transfer results in forma…	Methoxy mycolic acid synthase 2 MmaA2 (methyl mycolic acid synthase 2) (MMA2) (hydroxy mycolic acid synthase)	lipid metabolism	Q79FX6
	Rv0645c	mmaA1	CDS	739327	740187	-	Rv0645c	Rv0645c	Rv0645c	Rv0645c	Rv0645c	Rv0645c	Involved in mycolic acids modification. Catalyzes unusual S-adenosyl-methionine-dependent transformation of a cis-olefin mycolic acid into a secondary alcohol. Catalyzes introduction of a hydroxyl group at the distal position on mycolic acid chains to produce the hydroxyl mycolate. Mycolic acids represent a major constituent of the mycobacterial cell wall complex. Methyl transfer results in forma…	Methoxy mycolic acid synthase 1 MmaA1 (methyl mycolic acid synthase 1) (MMA1) (hydroxy mycolic acid synthase)	lipid metabolism	P9WPB1
	Rv0646c	lipG	CDS	740234	741139	-	Rv0646c	Rv0646c		Rv0646c	Rv0646c		Function unknown; lipolytic enzyme involved in cellular metabolism.	Probable lipase/esterase LipG	intermediary metabolism and respiration	P96935
	Rv0647c	Rv0647c	CDS	741151	742617	-	Rv0647c			Rv0647c			Function unknown	Conserved protein	conserved hypotheticals	P9WQI1
	Rv0648	Rv0648	CDS	742719	746366	+	Rv0648	Rv0648		Rv0648	Rv0648		Alpha-mannosidase activity: hydrolysis of terminal, non-reducing alpha-D-mannose residues in alpha-D-mannosides.	Alpha-mannosidase	intermediary metabolism and respiration	P96937
	Rv0649	fabD2	CDS	746363	747037	+							Involved in lipid metabolism; fatty acid biosynthesis [catalytic activity: malonyl-CoA + [acyl-carrier protein] = CoA + malonyl-[acyl-carrier protein]].	Possible malonyl CoA-acyl carrier protein transacylase FabD2 (MCT)	lipid metabolism	Q79FX5
	Rv0650	Rv0650	CDS	747037	747945	+							Function unknown; probably involved in specific sugar metabolism or regulation.	Possible sugar kinase	intermediary metabolism and respiration	I6Y8D3
	Rv0651	rplJ	CDS	748276	748812	+							Involved in translation mechanisms.	50S ribosomal protein L10 RplJ	information pathways	P9WHE7
	Rv0652	rplL	CDS	748849	749241	+							Involved in translation mechanisms: seems to be the binding site for several of the factors involved in protein synthesis and appears to be essential for accurate translation.	50S ribosomal protein L7/L12 RplL (SA1)	information pathways	P9WHE3
	Rv0653c	Rv0653c	CDS	749234	749929	-	Rv0653c			Rv0653c			Involved in transcriptional mechanism.	Possible transcriptional regulatory protein (probably TetR-family)	regulatory proteins	P96941
	Rv0654	Rv0654	CDS	750000	751505	+	Rv0654			Rv0654			Function unknown; probably involved in cellular metabolism.	Probable dioxygenase	intermediary metabolism and respiration	P9WPR5
	Rv0655	mkl	CDS	751517	752596	+	Rv0655	Rv0655		Rv0655	Rv0655		Thought to be involved in active transport of ribonucleotide across the membrane. Responsible for energy coupling to the transport system.	Possible ribonucleotide-transport ATP-binding protein ABC transporter Mkl	cell wall and cell processes	P9WQL5
	Rv0656c	vapC6	CDS	752984	753367	-							Unknown	Possible toxin VapC6	virulence, detoxification, adaptation	P9WFB5
	Rv0657c	vapB6	CDS	753462	753617	-							Unknown	Possible antitoxin VapB6	virulence, detoxification, adaptation	P9WJ57
	Rv0658c	Rv0658c	CDS	753693	754409	-							Unknown. Supposedly involved in stationary-phase survival.	Probable conserved integral membrane protein	cell wall and cell processes	O06781
	Rv0659c	mazF2	CDS	754685	754993	-							Function unknown	Toxin MazF2	virulence, detoxification, adaptation	P9WII1
	Rv0660c	mazE2	CDS	754980	755225	-							Function unknown	Possible antitoxin MazE2	virulence, detoxification, adaptation	O06779
	Rv0661c	vapC7	CDS	755335	755772	-							Unknown	Possible toxin VapC7	virulence, detoxification, adaptation	P9WFB3
	Rv0662c	vapB7	CDS	755769	756023	-							Unknown	Possible antitoxin VapB7	virulence, detoxification, adaptation	O06777
	Rv0663	atsD	CDS	756137	758500	+							Thought to play an important role in the mineralization of sulfates [catalytic activity: a phenol sulfate + H2O = a phenol + sulfate].	Possible arylsulfatase AtsD (aryl-sulfate sulphohydrolase) (arylsulphatase)	intermediary metabolism and respiration	I6XVW9
	Rv0664	vapB8	CDS	758532	758804	+							Unknown	Possible antitoxin VapB8	virulence, detoxification, adaptation	O06775
	Rv0665	vapC8	CDS	758801	759139	+							Unknown	Possible toxin VapC8	virulence, detoxification, adaptation	P9WFB1
	Rv0666	Rv0666	CDS	759136	759309	+							Unknown	Possible membrane protein	cell wall and cell processes	O06773
	Rv0667	rpoB	CDS	759807	763325	+	Rv0667	Rv0667	Rv0667	Rv0667	Rv0667	Rv0667	Catalyzes the transcription of DNA into RNA using the four ribonucleoside triphosphates as substrates [catalytic activity: N nucleoside triphosphate = N diphosphate + {RNA}(N)].	DNA-directed RNA polymerase (beta chain) RpoB (transcriptase beta chain) (RNA polymerase beta subunit)	information pathways	P9WGY9
	Rv0668	rpoC	CDS	763370	767320	+							Catalyzes the transcription of DNA into RNA using the four ribonucleoside triphosphates as substrates [catalytic activity: N nucleoside triphosphate = N diphosphate + {RNA}(N)].	DNA-directed RNA polymerase (beta' chain) RpoC (transcriptase beta' chain) (RNA polymerase beta' subunit).	information pathways	P9WGY7
	Rv0669c	Rv0669c	CDS	767684	769597	-	Rv0669c	Rv0669c		Rv0669c	Rv0669c		Function unknown; hydrolytic enzyme probably involved in cellular metabolism.	Possible hydrolase	intermediary metabolism and respiration	O06769
	Rv0670	end	CDS	769792	770550	+		Rv0670		Rv0670			Involved in base excision repair. Endonuclease IV plays a role in DNA repair. It cleaves phosphodiester bonds at apurinic or apyrimidinic sites (AP sites) to produce new 5' ends that are base-free deoxyribose 5-phosphate residues [catalytic activity: endonucleolytic cleavage to 5'-phosphooligonucleotide end-products].	Probable endonuclease IV End (endodeoxyribonuclease IV) (apurinase)	information pathways	P9WQ13
	Rv0671	lpqP	CDS	770582	771424	+							Unknown	Possible conserved lipoprotein LpqP	cell wall and cell processes	I6XVY0
	Rv0672	fadE8	CDS	771484	773112	+							Function unknown, but involved in lipid degradation.	Probable acyl-CoA dehydrogenase FadE8	lipid metabolism	I6X9J0
	Rv0673	echA4	CDS	773123	774061	+							Could possibly oxidize fatty acids using specific components [catalytic activity: (3S)-3-hydroxyacyl-CoA = trans-2(or 3)-enoyl-CoA + H(2)O].	Possible enoyl-CoA hydratase EchA4 (enoyl hydrase) (unsaturated acyl-CoA hydratase) (crotonase)	lipid metabolism	I6Y8F2
	Rv0674	Rv0674	CDS	774064	774786	+							Function unknown	Conserved hypothetical protein	conserved hypotheticals	I6WZ26
	Rv0675	echA5	CDS	774783	775574	+							Could possibly oxidize fatty acids using specific components [catalytic activity: (3S)-3-hydroxyacyl-CoA = trans-2(or 3)-enoyl-CoA + H(2)O].	Probable enoyl-CoA hydratase EchA5 (enoyl hydrase) (unsaturated acyl-CoA hydratase) (crotonase)	lipid metabolism	I6Y4E8
	Rv0676c	mmpL5	CDS	775586	778480	-	Rv0676c	Rv0676c	Rv0676c	Rv0676c	Rv0676c	Rv0676c	Unknown. Thought to be involved in fatty acid transport.	Probable conserved transmembrane transport protein MmpL5	cell wall and cell processes	P9WJV1
	Rv0677c	mmpS5	CDS	778477	778905	-							Unknown	Possible conserved membrane protein MmpS5	cell wall and cell processes	P9WJS7
	Rv0678	Rv0678	CDS	778990	779487	+	Rv0678			Rv0678			Function unknown	Conserved protein	conserved hypotheticals	I6Y8F7
	Rv0679c	Rv0679c	CDS	779543	780040	-							Function unknown	Conserved threonine rich protein	conserved hypotheticals	I6WZ30
	Rv0680c	Rv0680c	CDS	780042	780416	-							Unknown	Probable conserved transmembrane protein	cell wall and cell processes	I6Y4F1
	Rv0681	Rv0681	CDS	780721	781311	+							Involved in transcriptional mechanism.	Probable transcriptional regulatory protein (possibly TetR-family)	regulatory proteins	O53789
	Rv0682	rpsL	CDS	781560	781934	+	Rv0682	Rv0682	Rv0682	Rv0682	Rv0682	Rv0682	Protein S12 is involved in the translation initiation step.	30S ribosomal protein S12 RpsL	information pathways	P9WH63
	Rv0683	rpsG	CDS	781934	782404	+	Rv0683	Rv0683	Rv0683	Rv0683	Rv0683	Rv0683	Protein S7 binds specifically to part of the 3' end of 16S ribosomal RNA.	30S ribosomal protein S7 RpsG	information pathways	P9WH29
	Rv0684	fusA1	CDS	782485	784590	+	Rv0684	Rv0684	Rv0684	Rv0684	Rv0684	Rv0684	This protein promotes the GTP-dependent translocation of the nascent protein chain from the A-site to the P-site of the ribosome.	Probable elongation factor G FusA1 (EF-G)	information pathways	P9WNM7
	Rv0685	tuf	CDS	784821	786011	+	Rv0685	Rv0685	Rv0685	Rv0685	Rv0685	Rv0685	This protein promotes the GTP-dependent binding of aminoacyl-tRNA to the A-site of ribosomes during protein biosynthesis.	Probable iron-regulated elongation factor TU Tuf (EF-TU)	information pathways	P9WNN1
	Rv0686	Rv0686	CDS	786149	786946	+	Rv0686	Rv0686		Rv0686	Rv0686		Unknown	Probable membrane protein	cell wall and cell processes	I6XVZ6
	Rv0687	Rv0687	CDS	787099	787926	+	Rv0687	Rv0687	Rv0687	Rv0687	Rv0687	Rv0687	Function unknown; possibly involved in cellular metabolism.	Probable short-chain type dehydrogenase/reductase	intermediary metabolism and respiration	P9WGS7
	Rv0688	Rv0688	CDS	787940	789160	+	Rv0688	Rv0688		Rv0688	Rv0688		Ferredoxins are iron-sulfur proteins that transfer electrons in a wide variety of metabolic reactions.	Putative ferredoxin reductase	intermediary metabolism and respiration	P95034
	Rv0689c	Rv0689c	CDS	789157	789411	-							Unknown	Hypothetical protein	conserved hypotheticals	I6WZ39
	Rv0690c	Rv0690c	CDS	790024	791073	-							Function unknown	Conserved hypothetical protein	conserved hypotheticals	I6Y4G1
	Rv0691A	Rv0691A	CDS	791658	791846	+							Electron carrier	Mycofactocin precursor protein	intermediary metabolism and respiration	P9WJ81
	Rv0691c	Rv0691c	CDS	791070	791666	-							Involved in transcriptional mechanism	Probable transcriptional regulatory protein	regulatory proteins	P9WMB7
	Rv0692	Rv0692	CDS	791831	792160	+							Function unknown	Conserved hypothetical protein	conserved hypotheticals	P95038
	Rv0693	pqqE	CDS	792157	793332	+							Required for coenzyme pyrrolo-quinoline-quinone (PQQ) biosynthesis.	Probable coenzyme PQQ synthesis protein E PqqE (coenzyme PQQ synthesis protein III)	intermediary metabolism and respiration	P9WJ79
	Rv0694	lldD1	CDS	793335	794525	+							Involved in respiration; catalyzes conversion of lactate into pyruvate [catalytic activity: (S)-lactate + 2 ferricytochrome C = pyruvate + 2 ferrocytochrome C].	Possible L-lactate dehydrogenase (cytochrome) LldD1	intermediary metabolism and respiration	P9WND7
	Rv0695	Rv0695	CDS	794715	795470	+							Function unknown	Conserved hypothetical protein	conserved hypotheticals	P9WP59
	Rv0696	Rv0696	CDS	795519	796931	+							Function unknown; probably involved in cellular metabolism.	Probable membrane sugar transferase	intermediary metabolism and respiration	P9WMX1
	Rv0697	Rv0697	CDS	796933	798372	+							Function unknown; probably involved in cellular metabolism.	Probable dehydrogenase	intermediary metabolism and respiration	I6Y8H4
	Rv0698	Rv0698	CDS	798833	799444	+							Function unknown	Conserved hypothetical protein	conserved hypotheticals	P95044
	Rv0699	Rv0699	CDS	799629	799850	+							Unknown	Hypothetical protein	conserved hypotheticals	P95046
	Rv0700	rpsJ	CDS	800487	800792	+	Rv0700	Rv0700		Rv0700	Rv0700		This protein is involved in the binding of tRNA to the ribosomes, and in the regulation of rRNA biosynthesis (by modulating the efficiency of transcriptional termination). Interacts with NUSB|Rv2533c.	30S ribosomal protein S10 RpsJ (transcription antitermination factor NusE)	information pathways	P9WH67
	Rv0701	rplC	CDS	800809	801462	+							This protein binds directly to 23S ribosomal RNA and may participate in the formation of the peptidyltransferase center of the ribosome.	50S ribosomal protein L3 RplC	information pathways	P9WH87
	Rv0702	rplD	CDS	801462	802133	+							This protein binds directly and specifically to 23S rRNA.	50S ribosomal protein L4 RplD	information pathways	P9WH85
	Rv0703	rplW	CDS	802133	802435	+		Rv0703		Rv0703			Binds to a specific region on the 23S rRNA.	50S ribosomal protein L23 RplW	information pathways	P9WHB9
	Rv0704	rplB	CDS	802528	803370	+		Rv0704		Rv0704			This protein is a primary 23S rRNA-binding protein. It has peptidyltransferase activity.	50S ribosomal protein L2 RplB	information pathways	P9WHA5
	Rv0705	rpsS	CDS	803411	803692	+							Protein S19 forms a complex with S13 that binds strongly to the 16S ribosomal RNA.	30S ribosomal protein S19 RpsS	information pathways	P9WH45
	Rv0706	rplV	CDS	803689	804282	+							This protein binds specifically to 23S rRNA; its binding is stimulated by other ribosomal proteins, E.G., L4, L17, and L20. It is important during the early stages of 50S reconstitution.	50S ribosomal protein L22 RplV	information pathways	P9WHC1
	Rv0707	rpsC	CDS	804282	805106	+							This protein is involved in the binding of initiator met-tRNA.	30S ribosomal protein S3 RpsC	information pathways	P9WH37
	Rv0708	rplP	CDS	805110	805526	+							This protein binds directly to 23S ribosomal RNA and is located at the a site of the peptidyltransferase center.	50S ribosomal protein L16 RplP	information pathways	P9WHD5
	Rv0709	rpmC	CDS	805526	805759	+							Involved in translation mechanisms.	50S ribosomal protein L29 RpmC	information pathways	P9WHA7
	Rv0710	rpsQ	CDS	805756	806166	+							Protein S17 binds specifically to the 5' end of 16S ribosomal RNA.	30S ribosomal protein S17 RpsQ	information pathways	P9WH51
	Rv0711	atsA	CDS	806335	808698	+							Thought to play an important role in the mineralization of sulfates [catalytic activity: a phenol sulfate + H2O = a phenol + sulfate].	Possible arylsulfatase AtsA (aryl-sulfate sulphohydrolase) (arylsulphatase)	intermediary metabolism and respiration	P95059
	Rv0712	Rv0712	CDS	808746	809645	+							Function unknown	Conserved protein	conserved hypotheticals	I6Y8I5
	Rv0713	Rv0713	CDS	809946	810887	+	Rv0713			Rv0713			Unknown	Probable conserved transmembrane protein	cell wall and cell processes	I6WZ58
	Rv0714	rplN	CDS	811373	811741	+	Rv0714	Rv0714	Rv0714	Rv0714	Rv0714	Rv0714	This protein binds directly to 23S ribosomal RNA.	50S ribosomal protein L14 RplN	information pathways	P9WHD9
	Rv0715	rplX	CDS	811742	812059	+	Rv0715	Rv0715	Rv0715	Rv0715	Rv0715	Rv0715	This protein is found in the ribonucleoprotein core and is involved in the early assembly of the 50S subunit. It is not involved in the functions of the mature 50S subunit.	50S ribosomal protein L24 RplX	information pathways	P9WHB7
	Rv0716	rplE	CDS	812059	812622	+	Rv0716	Rv0716		Rv0716	Rv0716		This is one of 3 proteins that mediate the attachment of the 5S RNA into the large ribosomal subunit.	50S ribosomal protein L5 RplE	information pathways	P9WH83
	Rv0717	rpsN1	CDS	812627	812812	+		Rv0717		Rv0717			Known to be required for the assembly of 30S particles and may also be responsible for determining the conformation of the 16S rRNA at the a site.	30S ribosomal protein S14 RpsN1	information pathways	P9WH57
	Rv0718	rpsH	CDS	812976	813374	+	Rv0718	Rv0718		Rv0718	Rv0718		Binds directly to the central domain of 16S ribosomal RNA.	30S ribosomal protein S8 RpsH	information pathways	P9WH27
	Rv0719	rplF	CDS	813398	813937	+	Rv0719	Rv0719		Rv0719	Rv0719		This protein binds directly to 23S ribosomal RNA and is located at the aminoacyl-tRNA binding site of the peptidyltransferase center.	50S ribosomal protein L6 RplF	information pathways	P9WH81
	Rv0720	rplR	CDS	813940	814308	+	Rv0720	Rv0720		Rv0720	Rv0720		This is one of 3 proteins that mediate the attachment of the 5S RNA into the large ribosomal subunit.	50S ribosomal protein L18 RplR	information pathways	P9WHD1
	Rv0721	rpsE	CDS	814328	814990	+	Rv0721	Rv0721		Rv0721	Rv0721		Protein S5 is important in the assembly and function of the 30S ribosomal subunit.	30S ribosomal protein S5 RpsE	information pathways	P9WH33
	Rv0722	rpmD	CDS	814993	815190	+							Involved ion translation mechanisms.	50S ribosomal protein L30 RpmD	information pathways	P9WHA3
	Rv0723	rplO	CDS	815190	815630	+	Rv0723	Rv0723		Rv0723	Rv0723		This protein binds directly to 23S ribosomal RNA.	50S ribosomal protein L15 RplO	information pathways	P9WHD7
	Rv0724	sppA	CDS	815663	817534	+	Rv0724	Rv0724		Rv0724	Rv0724		Involved in digestion of the cleaved signal peptides. This activity is necessary to maintain proper secretion of mature proteins across the membrane.	Possible protease IV SppA (endopeptidase IV) (signal peptide peptidase)	cell wall and cell processes	P95072
	Rv0724A	Rv0724A	CDS	817531	817866	-							Function unknown	Conserved hypothetical protein	conserved hypotheticals	Q79FX1
	Rv0725c	Rv0725c	CDS	817539	818444	-							Function unknown	Conserved hypothetical protein	conserved hypotheticals	P95073
	Rv0726c	Rv0726c	CDS	818537	819640	-	Rv0726c	Rv0726c	Rv0726c	Rv0726c	Rv0726c	Rv0726c	Possible methyltransferase	Possible S-adenosylmethionine-dependent methyltransferase	lipid metabolism	P9WFI7
	Rv0727c	fucA	CDS	819843	820499	-	Rv0727c		Rv0727c	Rv0727c	Rv0727c		Involved in fucose metabolism (at the third step) [catalytic activity: L-fuculose 1-phosphate = glycerone phosphate + (S)-lactaldehyde].	Possible L-fuculose phosphate aldolase FucA (L-fuculose-1-phosphate aldolase)	intermediary metabolism and respiration	P95075
	Rv0728c	serA2	CDS	820496	821476	-							Involved at the first committed step in the 'phosphorylated' pathway of L-serine biosynthesis. Catalyzes the oxidation of D-3-phosphoglycerate to 3-phosphohydroxypyruvate [catalytic activity: 3-phosphoglycerate + NAD(+) = 3-phosphohydroxypyruvate + NADH].	Possible D-3-phosphoglycerate dehydrogenase SerA2 (phosphoglycerate dehydrogenase) (PGDH)	intermediary metabolism and respiration	I6WZ71
	Rv0729	xylB	CDS	821507	822853	+							Phosphorylates D-xylulose [catalytic activity: ATP + D-xylulose = ADP + D-xylulose 5-phosphate].	Possible D-xylulose kinase XylB (xylulokinase) (xylulose kinase)	intermediary metabolism and respiration	I6Y4K0
	Rv0730	Rv0730	CDS	822866	823594	+	Rv0730	Rv0730		Rv0730	Rv0730		Acetylation, substrate unknown	GCN5-related N-acetyltransferase	intermediary metabolism and respiration	I6XW38
	Rv0731c	Rv0731c	CDS	823683	824639	-	Rv0731c	Rv0731c		Rv0731c	Rv0731c		Possible methyltransferase	Possible S-adenosylmethionine-dependent methyltransferase	lipid metabolism	P9WFI5
	Rv0732	secY	CDS	824800	826125	+	Rv0732	Rv0732	Rv0732	Rv0732	Rv0732	Rv0732	Essential for protein export. Interacts with SECA|Rv3240c and SECE|Rv0638 to allow the translocation of proteins across the plasma membrane, by forming part of a channel.	Probable preprotein translocase SecY	cell wall and cell processes	P9WGN3
	Rv0733	adk	CDS	826122	826667	+	Rv0733	Rv0733		Rv0733	Rv0733		This small ubiquitous enzyme is essential in intracellular nucleotide metabolism, in addition it has been found to act as both a nucleoside mono- and DI-phosphate kinase suggesting it may have a role in RNA and DNA biosynthesis [catalytic activity: ATP + AMP = ADP + ADP].	Adenylate kinase Adk (ATP-AMP transphosphorylase)	intermediary metabolism and respiration	P9WKF5
	Rv0734	mapA	CDS	826670	827470	+							Removes the amino-terminal methionine from nascent proteins [catalytic activity: L-methionylpeptide + H2O = L-methionine + peptide].	Methionine aminopeptidase MapA (map) (peptidase M) (MetAP)	intermediary metabolism and respiration	P9WK21
	Rv0735	sigL	CDS	827543	828076	+							The sigma factor is an initiation factor that promotes attachment of the RNA polymerase to specific initiation sites and then is released.	Probable alternative RNA polymerase sigma factor SigL	information pathways	P9WGH5
	Rv0736	rslA	CDS	828140	828892	+							Regulates negatively SIGL|Rv0735	Anti-sigma factor RslA	information pathways	P9WJ67
	Rv0737	Rv0737	CDS	829207	829704	+	Rv0737	Rv0737		Rv0737	Rv0737		Involved in transcriptional mechanism.	Possible transcriptional regulatory protein	regulatory proteins	I6Y8K3
	Rv0738	Rv0738	CDS	830062	830610	+	Rv0738	Rv0738		Rv0738	Rv0738		Function unknown	Conserved protein	conserved hypotheticals	P9WKS3
	Rv0739	Rv0739	CDS	830855	831661	+	Rv0739	Rv0739		Rv0739	Rv0739		Function unknown	Conserved hypothetical protein	conserved hypotheticals	P9WKS1
	Rv0740	Rv0740	CDS	831776	832303	+	Rv0740	Rv0740		Rv0740	Rv0740		Function unknown	Conserved hypothetical protein	conserved hypotheticals	O53803
	Rv0741	Rv0741	CDS	832534	832848	+	Rv0741			Rv0741			Required for the transposition of the insertion element IS1557.	Probable transposase (fragment)	insertion seqs and phages	I6X9N4
	Rv0742	PE_PGRS8	CDS	832981	833508	+	Rv0742	Rv0742		Rv0742	Rv0742		Function unknown	PE-PGRS family protein PE_PGRS8	PE/PPE	I6Y8K5
	Rv0743c	Rv0743c	CDS	833886	834443	-	Rv0743c	Rv0743c		Rv0743c	Rv0743c		Unknown	Hypothetical protein	conserved hypotheticals	I6WZ83
	Rv0744c	Rv0744c	CDS	834440	834946	-							Thought to be involved in transcriptional mechanism.	Possible transcriptional regulatory protein	regulatory proteins	O53807
	Rv0745	Rv0745	CDS	835154	835681	+							Function unknown	Conserved hypothetical protein	conserved hypotheticals	I6X9N8
	Rv0746	PE_PGRS9	CDS	835701	838052	+	Rv0746			Rv0746			Function unknown	PE-PGRS family protein PE_PGRS9	PE/PPE	Q79FW8
	Rv0747	PE_PGRS10	CDS	838451	840856	+	Rv0747		Rv0747	Rv0747	Rv0747		Function unknown	PE-PGRS family protein PE_PGRS10	PE/PPE	P9WIG1
	Rv0748	vapB31	CDS	840947	841204	+	Rv0748			Rv0748			Unknown	Possible antitoxin VapB31	virulence, detoxification, adaptation	O53811
	Rv0749	vapC31	CDS	841228	841656	+							Unknown	Possible toxin VapC31. Contains PIN domain.	virulence, detoxification, adaptation	P9WF75
	Rv0749A	Rv0749A	CDS	841737	841874	-							Unknown	Hypothetical protein (fragment)	conserved hypotheticals	I6X9Q1
	Rv0750	Rv0750	CDS	842033	842278	+							Function unknown	Conserved hypothetical protein	conserved hypotheticals	O53813
	Rv0751c	mmsB	CDS	842347	843231	-							Catalyzes the NAD-dependent, reversible oxidation of 3-hydroxbutyrate to methylmalonate [catalytic activity: 3-hydroxy-2-methylpropanoate + NAD+ = 2-methyl-3-oxopropanoate + NADH].	Probable 3-hydroxyisobutyrate dehydrogenase MmsB (hibadh)	intermediary metabolism and respiration	P9WNY5
	Rv0752c	fadE9	CDS	843242	844414	-							Function unknown, but involved in lipid degradation.	Probable acyl-CoA dehydrogenase FadE9	lipid metabolism	I6Y4R2
	Rv0753c	mmsA	CDS	844421	845953	-							Plays a role in valine and pyrimidine metabolism. Binds fatty acyl-CoA [catalytic activity: 2-methyl-3-oxopropanoate + CoA + NAD+ = propanoyl-CoA + CO2 + NADH].	Probable methylmalonate-semialdehyde dehydrogenase MmsA (methylmalonic acid semialdehyde dehydrogenase) (MMSDH)	intermediary metabolism and respiration	O53816
	Rv0754	PE_PGRS11	CDS	846159	847913	+	Rv0754	Rv0754	Rv0754	Rv0754	Rv0754	Rv0754	Function unknown	PE-PGRS family protein PE_PGRS11	PE/PPE	Q79FW5
	Rv0755A	Rv0755A	CDS	850342	850527	-	Rv0755A	Rv0755A	Rv0755A	Rv0755A	Rv0755A	Rv0755A	Could be required for the transposition of an insertion element.	Putative transposase (fragment)	insertion seqs and phages	Q79FW3
	Rv0755c	PPE12	CDS	848103	850040	-	Rv0755c	Rv0755c	Rv0755c	Rv0755c	Rv0755c	Rv0755c	Function unknown	PPE family protein PPE12	PE/PPE	P9WI37
	Rv0756c	Rv0756c	CDS	850741	851466	-	Rv0756c	Rv0756c	Rv0756c	Rv0756c	Rv0756c	Rv0756c	Unknown	Unknown protein	conserved hypotheticals	P71813
	Rv0757	phoP	CDS	851608	852351	+	Rv0757	Rv0757	Rv0757	Rv0757	Rv0757	Rv0757	Involved in transcriptional mechanism. Part of the two component regulatory system PHOP/PHOQ. This protein is thought to be a positive regulator for the phosphate regulon, required for intracellular growth. Transcription of this operon is positively regulated by PHOB and PHOR|Rv0758 when phosphate is limited.	Possible two component system response transcriptional positive regulator PhoP	regulatory proteins	P71814
	Rv0758	phoR	CDS	852396	853853	+							Sensor part of a two component regulatory system. This protein is thought to be a sensor kinase for the phosphate regulon. Transcription of this operon is positively regulated by PHOB|Rv0757 and PHOR when phosphate is limited.	Possible two component system response sensor kinase membrane associated PhoR	regulatory proteins	P71815
	Rv0759c	Rv0759c	CDS	853825	854157	-							Function unknown	Conserved hypothetical protein	conserved hypotheticals	P9WML3
	Rv0760c	Rv0760c	CDS	854267	854686	-							Function unknown	Conserved protein	conserved hypotheticals	I6WZD7
	Rv0761c	adhB	CDS	854699	855826	-							Thought to catalyze the reversible oxidation of ethanol to acetaldehyde with the concomitant reduction of NAD. Probably acts on primary or secondary alcohols or hemiacetals [catalytic activity: an alcohol + NAD+ = an aldehyde or ketone + NADH].	Possible zinc-containing alcohol dehydrogenase NAD dependent AdhB	intermediary metabolism and respiration	P9WQC7
	Rv0762c	Rv0762c	CDS	855925	856470	-							Function unknown	Conserved hypothetical protein	conserved hypotheticals	I6XW93
	Rv0763c	Rv0763c	CDS	856473	856679	-							Ferredoxins are iron-sulfur proteins that transfer electrons in a wide variety of metabolic reactions. Probably involved in electron transport for cytochrome P-450 system.	Possible ferredoxin	intermediary metabolism and respiration	P71820
	Rv0764c	cyp51	CDS	856682	858037	-							Involved in sterol biosynthesis. Its precise biological substrate is not known. Catalyzes C14-demethylation of lanosterol, 24,25-dihydrolanosterol and obtusifoliol which is critical for ergosterol biosynthesis. It transforms lanosterol into 4,4'-dimethyl cholesta-8,14,24-triene-3-beta-ol.	Cytochrome P450 51 Cyp51 (CYPL1) (P450-L1A1) (sterol 14-alpha demethylase) (lanosterol 14-alpha demethylase) (P450-14DM)	intermediary metabolism and respiration	P9WPP9
	Rv0765c	Rv0765c	CDS	858037	858864	-							Function unknown; probably involved in cellular metabolism, possibly electron transfer.	Probable oxidoreductase	intermediary metabolism and respiration	I6WZD9
	Rv0766c	cyp123	CDS	858864	860072	-							Cytochromes P450 are a group of heme-thiolate monooxygenases. They oxidize a variety of structurally unrelated compounds, including steroids, fatty acids, and xenobiotics.	Probable cytochrome P450 123 Cyp123	intermediary metabolism and respiration	P9WPP5
	Rv0767c	Rv0767c	CDS	860069	860710	-							Function unknown	Conserved hypothetical protein	conserved hypotheticals	P9WMD7
	Rv0768	aldA	CDS	860912	862381	+							Oxidizes a variety of aldehydes [catalytic activity: an aldehyde + NAD+ + H2O = an acid + NADH].	Probable aldehyde dehydrogenase NAD dependent AldA (aldehyde dehydrogenase [NAD+])	intermediary metabolism and respiration	I6X9R9
	Rv0769	Rv0769	CDS	862412	863158	+							Function unknown; probably involved in cellular metabolism.	Probable dehydrogenase/reductase	intermediary metabolism and respiration	P9WGQ9
	Rv0770	Rv0770	CDS	863256	864143	+							Function unknown; 3-hydroxyisobutyrate dehydrogenase family protein probably involved in cellular metabolism.	Probable dehydrogenase/reductase	intermediary metabolism and respiration	P9WNY3
	Rv0771	Rv0771	CDS	864140	864574	+							Involved in aromatic hydrocarbons catabolism. Thought to be involved in the catabolism of protocatechuate to succinate-and acetyl-CoA in the beta-ketoadipate pathway (at the third step) [catalytic activity: 2-carboxy-5-oxo-2,5-dihydrofuran-2-acetate = 5-oxo-4,5-dihydrofuran-2-acetate + CO(2)].	Possible 4-carboxymuconolactone decarboxylase (CMD)	intermediary metabolism and respiration	I6Y4S7
	Rv0772	purD	CDS	864586	865854	+							Involved in de novo purine biosynthesis (at the second step) [catalytic activity: ATP + 5-phosphoribosylamine + glycine = ADP + phosphate + 5'-phosphoribosylglycinamide].	Probable phosphoribosylamine--glycine ligase PurD (GARS) (glycinamide ribonucleotide synthetase) (phosphoribosylglycinamide synthetase) (5'-phosphoribosylglycinamide synthetase)	intermediary metabolism and respiration	P9WHM9
	Rv0773c	ggtA	CDS	865851	867389	-							Besides the cephalosporin acylase I activity which converts GL-7ACA into 7-ACA; this enzyme displays some gamma glutamyltranspeptidase activity: GGT plays a key role in the gamma-glutamyl cycle, a pathway for the synthesis and degradation of glutathione. [catalytic activity 1: 7-beta-(4-carboxybutanamido)-cephalosporanic acid + H2O = 7-aminocephalosporanic acid + glutaric acid] [catalytic activit…	Probable bifunctional acylase GgtA: cephalosporin acylase (GL-7ACA acylase) + gamma-glutamyltranspeptidase (GGT)	intermediary metabolism and respiration	I6X9S5
	Rv0774c	Rv0774c	CDS	867440	868351	-							Unknown; could have possibly a lipolytic activity.	Probable conserved exported protein	cell wall and cell processes	I6Y8R4
	Rv0775	Rv0775	CDS	868407	869030	+							Function unknown	Conserved hypothetical protein	conserved hypotheticals	P71830
	Rv0776c	Rv0776c	CDS	868984	869763	-							Function unknown	Conserved hypothetical protein	conserved hypotheticals	I6Y4S9
	Rv0777	purB	CDS	870008	871426	+							Involved in de novo purine biosynthesis (at the eight step) [catalytic activity: 1-(5-phosphoribosyl)-4-(N-succino-carboxamide) -5-aminoimidazole = fumarate + 5'-phosphoribosyl-5-amino-4-imidazolecarboxamide (also catalyzes: N6-(1,2-dicarboxyethyl)AMP = fumarate + AMP)].	Probable adenylosuccinate lyase PurB (adenylosuccinase) (ASL) (ASASE)	intermediary metabolism and respiration	I6XWA1
	Rv0778	cyp126	CDS	871431	872675	+							Cytochromes P450 are a group of heme-thiolate monooxygenases. They oxidize a variety of structurally unrelated compounds, including steroids, fatty acids, and xenobiotics.	Possible cytochrome P450 126 Cyp126	intermediary metabolism and respiration	P9WPN9
	Rv0779c	Rv0779c	CDS	872672	873292	-							Unknown	Possible conserved transmembrane protein	cell wall and cell processes	P71833
	Rv0780	purC	CDS	873343	874236	+							Involved in de novo purine biosynthesis (at the seventh step) [catalytic activity: ATP + 1-(5-phosphoribosyl)-4-carboxy-5-aminoimidazole + L-aspartate = ADP + phosphate + 1-(5-phosphoribosyl)-4-(N-succino-carboxamide)-5-aminoimidazole].	Phosphoribosylaminoimidazole- succinocarboxamide synthase PurC (SAICAR synthetase)	intermediary metabolism and respiration	P9WHN1
	Rv0781	ptrBa	CDS	874233	874943	+							Cleaves peptide bonds on the C-terminal side of lysyl and argininyl residues [catalytic activity: hydrolysis of ARG-|-XAA and LYS-|-XAA bonds in oligopeptides, even when P1' residue is proline].	Probable protease II PtrBa [first part] (oligopeptidase B)	intermediary metabolism and respiration	P71835
	Rv0782	ptrBb	CDS	874732	876390	+							Cleaves peptide bonds on the C-terminal side of lysyl and argininyl residues [catalytic activity: hydrolysis of ARG-|-XAA and LYS-|-XAA bonds in oligopeptides, even when P1' residue is proline].	Probable protease II PtrBb [second part] (oligopeptidase B)	intermediary metabolism and respiration	P71834
	Rv0783c	emrB	CDS	876818	878440	-							Translocase that confers resistance to substances of high hydrophobicity. Involved in transport of multidrug across the membrane (export): multidrug resistance by an export mechanism. Responsible for the translocation of the substrate across the membrane.	Possible multidrug resistance integral membrane efflux protein EmrB	cell wall and cell processes	P9WG89
	Rv0784	Rv0784	CDS	878638	879324	+							Function unknown	Conserved hypothetical protein	conserved hypotheticals	P71837
	Rv0785	Rv0785	CDS	879340	881040	+							Function unknown	Conserved protein	conserved hypotheticals	P71838
	Rv0786c	Rv0786c	CDS	881075	881464	-							Function unknown	Conserved protein	conserved hypotheticals	P71839
	Rv0787	Rv0787	CDS	881459	882418	+							Unknown	Unknown protein	conserved hypotheticals	P71840
	Rv0787A	Rv0787A	CDS	882524	882763	+							Function unknown	Conserved protein	conserved hypotheticals	I6Y8S6
	Rv0788	purQ	CDS	882760	883434	+							Involved in de novo purine biosynthesis (at the fourth step) [catalytic activity: ATP + 5'-phosphoribosylformylglycinamide + L-glutamine + H2O = ADP + phosphate + 5'-phosphoribosylformylglycinamidine + L-glutamate].	Probable phosphoribosylformylglycinamidine synthase I PURG (FGAM synthase I)	intermediary metabolism and respiration	P9WHL5
	Rv0789c	Rv0789c	CDS	883451	884050	-							Unknown	Hypothetical protein	conserved hypotheticals	I6Y4U0
	Rv0790c	Rv0790c	CDS	884072	884800	-	Rv0790c	Rv0790c	Rv0790c	Rv0790c	Rv0790c	Rv0790c	Unknown	Hypothetical protein	conserved hypotheticals	I6XWA9
	Rv0791c	Rv0791c	CDS	884797	885840	-	Rv0791c	Rv0791c	Rv0791c	Rv0791c	Rv0791c	Rv0791c	Function unknown	Conserved protein	conserved hypotheticals	I6X9T8
	Rv0792c	Rv0792c	CDS	885837	886646	-	Rv0792c	Rv0792c	Rv0792c	Rv0792c	Rv0792c	Rv0792c	Involved in transcriptional mechanism.	Probable transcriptional regulatory protein (probably GntR-family)	regulatory proteins	O86331
	Rv0793	Rv0793	CDS	886719	887024	+							Function unknown	Possible monooxygenase	intermediary metabolism and respiration	O86332
	Rv0794c	Rv0794c	CDS	887137	888636	-							Function unknown; probably involved in cellular metabolism.	Probable oxidoreductase	intermediary metabolism and respiration	I6Y4U4
	Rv0795	Rv0795	CDS	889072	889398	+							Required for the transposition of the insertion element IS6110.	Putative transposase for insertion sequence element IS6110 (fragment)	insertion seqs and phages	P9WKH5
	Rv0796	Rv0796	CDS	889347	890333	+							Required for the transposition of the insertion element IS6110.	Putative transposase for insertion sequence element IS6110	insertion seqs and phages	P9WKH9
	Rv0797	Rv0797	CDS	890388	891482	+							Required for the transposition of the insertion element IS1547.	Putative transposase for insertion sequence element IS1547	insertion seqs and phages	O07182
	Rv0798c	cfp29	CDS	891472	892269	-							Unknown. Supposedly released from the envelope to the outside during growth.	29 KDa antigen CFP29	virulence, detoxification, adaptation	I6WZG6
	Rv0799c	Rv0799c	CDS	892266	893273	-							Function unknown	Conserved protein	conserved hypotheticals	I6Y4U9
	Rv0800	pepC	CDS	893318	894619	+							Function unknown; possibly hydrolyzes peptides and/or proteins.	Probable aminopeptidase PepC	intermediary metabolism and respiration	P9WHT1
	Rv0801	Rv0801	CDS	894631	894978	+							Function unknown	Conserved protein	conserved hypotheticals	O06633
	Rv0802c	Rv0802c	CDS	894972	895628	-							Succinylation, substrate unknown	Possible succinyltransferase in the GCN5-related N-acetyltransferase family	intermediary metabolism and respiration	P9WQG7
	Rv0803	purL	CDS	895820	898084	+							Involved in de novo purine biosynthesis (at the fourth step) [catalytic activity: ATP + 5'-phosphoribosylformylglycinamide + L-glutamine + H(2)O = ADP + phosphate + 5'-phosphoribosylformylglycinamidine + L-glutamate].	Phosphoribosylformylglycinamidine synthase II PurL (FGAM synthase II)	intermediary metabolism and respiration	P9WHL7
	Rv0804	Rv0804	CDS	898081	898710	+							Function unknown	Conserved hypothetical protein	conserved hypotheticals	I6Y4V2
	Rv0805	Rv0805	CDS	898831	899787	+	Rv0805	Rv0805	Rv0805	Rv0805	Rv0805	Rv0805	Hydrolyzes cyclic nucleotide monophosphate to nucleotide monophosphate. Shown to hydrolyze 2',3'-cNMP and 3',5'-cNMP.	Class III cyclic nucleotide phosphodiesterase (cNMP PDE)	intermediary metabolism and respiration	P9WP65
	Rv0806c	cpsY	CDS	899732	901330	-	Rv0806c	Rv0806c	Rv0806c	Rv0806c	Rv0806c	Rv0806c	Thought to be involved in exopolysaccharide and/or lipopolysaccharide biosynthetic pathway [catalytic activity: UDP-glucose = UDP-galactose].	Possible UDP-glucose-4-epimerase CpsY (galactowaldenase) (UDP-galactose-4-epimerase) (uridine diphosphate galactose-4-epimerase) (uridine diphospho-galactose-4-epimerase)	cell wall and cell processes	P9WGD1
	Rv0807	Rv0807	CDS	901635	902024	+		Rv0807		Rv0807			Function unknown	Conserved hypothetical protein	conserved hypotheticals	I6Y8U3
	Rv0808	purF	CDS	902111	903694	+							Involved in de novo purine biosynthesis (at the first step) [catalytic activity: 5-phospho-beta-D-ribosylamine + diphosphate + L-glutamate = L-glutamine + 5-phospho-alpha-D-ribose 1-diphosphate + H2O].	Amidophosphoribosyltransferase PurF (glutamine phosphoribosylpyrophosphate amidotransferase) (ATASE) (gpatase)	intermediary metabolism and respiration	P9WHQ7
	Rv0809	purM	CDS	903725	904819	+	Rv0809	Rv0809		Rv0809	Rv0809		Involved in de novo purine biosynthesis (at the fifth step) [catalytic activity: ATP + 5'-phosphoribosylformylglycinamidine = ADP + phosphate + 5'-phosphoribosyl-5-aminoimidazole].	Probable phosphoribosylformylglycinamidine CYCLO-ligase PurM (AIRS) (phosphoribosyl-aminoimidazole synthetase) (air synthase)	intermediary metabolism and respiration	I6Y4V6
	Rv0810c	Rv0810c	CDS	904905	905087	-	Rv0810c	Rv0810c	Rv0810c	Rv0810c	Rv0810c	Rv0810c	Function unknown	Conserved hypothetical protein	conserved hypotheticals	I6XWB9
	Rv0811c	Rv0811c	CDS	905234	906340	-	Rv0811c	Rv0811c	Rv0811c	Rv0811c	Rv0811c	Rv0811c	Function unknown	Conserved protein	conserved hypotheticals	I6X9V3
	Rv0812	Rv0812	CDS	906423	907292	+	Rv0812			Rv0812			Acts on amino acids.	Probable amino acid aminotransferase	intermediary metabolism and respiration	Q79FW0
	Rv0813c	Rv0813c	CDS	907338	908018	-	Rv0813c	Rv0813c		Rv0813c	Rv0813c		Function unknown	Conserved protein	conserved hypotheticals	P9WFG9
	Rv0814c	sseC2	CDS	908181	908483	-	Rv0814c	Rv0814c	Rv0814c	Rv0814c	Rv0814c	Rv0814c	Thought to be involved in sulphur metabolism.	Conserved protein SseC2	intermediary metabolism and respiration	P0CG95
	Rv0815c	cysA2	CDS	908485	909318	-	Rv0815c	Rv0815c	Rv0815c	Rv0815c	Rv0815c	Rv0815c	May be a sulfotransferase involved in the formation of thiosulfate [catalytic activity: thiosulfate + cyanide = sulfite + thiocyanate].	Probable thiosulfate sulfurtransferase CysA2 (rhodanese-like protein) (thiosulfate cyanide transsulfurase) (thiosulfate thiotransferase)	intermediary metabolism and respiration	P9WHF9
	Rv0816c	thiX	CDS	909611	910033	-							Thioredoxin participates in various redox reactions through the reversible oxidation of its active center dithiol, to a disulfide, & catalyzes dithiol-disulfide exchange reactions.	Probable thioredoxin ThiX	intermediary metabolism and respiration	I6Y8V2
	Rv0817c	Rv0817c	CDS	910030	910842	-	Rv0817c	Rv0817c		Rv0817c	Rv0817c		Unknown	Probable conserved exported protein	cell wall and cell processes	I6WZH9
	Rv0818	Rv0818	CDS	910972	911739	+	Rv0818	Rv0818		Rv0818	Rv0818		Involved in transcriptional mechanism.	Transcriptional regulatory protein	regulatory proteins	O53830
	Rv0819	mshD	CDS	911736	912683	+							Involved in the fourth step of mycothiol biosynthesis	GCN5-related N-acetyltransferase, MshD	intermediary metabolism and respiration	P9WJM7
	Rv0820	phoT	CDS	912726	913502	+	Rv0820			Rv0820			Involved in active transport of inorganic phosphate across the membrane (import); responsible for energy coupling to the transport system. This is one of the proteins required for binding-protein-mediated phosphate transport.	Probable phosphate-transport ATP-binding protein ABC transporter PhoT	cell wall and cell processes	P9WQL1
	Rv0821c	phoY2	CDS	913558	914199	-	Rv0821c	Rv0821c	Rv0821c	Rv0821c	Rv0821c	Rv0821c	Involved in transcriptional regulation of active transport of inorganic phosphate across the membrane.	Probable phosphate-transport system transcriptional regulatory protein PhoY2	cell wall and cell processes	P9WI95
	Rv0822c	Rv0822c	CDS	914257	916311	-	Rv0822c	Rv0822c	Rv0822c	Rv0822c	Rv0822c	Rv0822c	Function unknown	Conserved protein	conserved hypotheticals	I6WZI4
	Rv0823c	Rv0823c	CDS	916477	917646	-	Rv0823c	Rv0823c		Rv0823c	Rv0823c		Thought to be involved in transcriptional mechanism.	Possible transcriptional regulatory protein	regulatory proteins	P9WNS7
	Rv0824c	desA1	CDS	917734	918750	-	Rv0824c	Rv0824c	Rv0824c	Rv0824c	Rv0824c	Rv0824c	Catalyzes the principal conversion of saturated fatty acids to unsaturated fatty acids. Thought to convert stearoyl-ACP to oleoyl-ACP by introduction of a cis double bond between carbons delta-9 and delta-10 of the acyl chain [catalytic activity: stearoyl-[acyl-carrier protein] + AH2 + O2 = oleoyl-[acyl-carrier protein] + a + 2 H2O].	Probable acyl-[acyl-carrier protein] desaturase DesA1 (acyl-[ACP] desaturase) (stearoyl-ACP desaturase) (protein Des)	lipid metabolism	P9WNZ7
	Rv0825c	Rv0825c	CDS	918912	919553	-	Rv0825c	Rv0825c		Rv0825c	Rv0825c		Function unknown	Conserved protein	conserved hypotheticals	O53836
	Rv0826	Rv0826	CDS	919634	920689	+	Rv0826	Rv0826		Rv0826	Rv0826		Function unknown	Conserved hypothetical protein	conserved hypotheticals	O53837
	Rv0827c	kmtR	CDS	920741	921133	-	Rv0827c	Rv0827c		Rv0827c	Rv0827c		Represses transcription from the KMTR operator-promoter. Repression is alleviated by NI(II) or cobalt(II).	Metal sensor transcriptional regulator KmtR (ArsR-SmtB family)	regulatory proteins	O53838
	Rv0828c	Rv0828c	CDS	921191	921613	-	Rv0828c	Rv0828c		Rv0828c	Rv0828c		Function unknown; probably involved in deamination of specific substrate.	Possible deaminase	intermediary metabolism and respiration	O53839
	Rv0829	Rv0829	CDS	921575	921865	+	Rv0829	Rv0829		Rv0829	Rv0829		Required for the transposition of the insertion element IS1605'.	Possible transposase (fragment)	insertion seqs and phages	O53840
	Rv0830	Rv0830	CDS	921970	922875	+	Rv0830	Rv0830	Rv0830	Rv0830	Rv0830	Rv0830	Possible methyltransferase	Possible S-adenosylmethionine-dependent methyltransferase	lipid metabolism	P9WFI3
	Rv0831c	Rv0831c	CDS	922894	923709	-	Rv0831c	Rv0831c	Rv0831c	Rv0831c	Rv0831c	Rv0831c	Function unknown	Conserved protein	conserved hypotheticals	O53842
	Rv0832	PE_PGRS12	CDS	924951	925364	+							Function unknown	PE-PGRS family protein PE_PGRS12	PE/PPE	Q79FV8
	Rv0833	PE_PGRS13	CDS	925361	927610	+							Function unknown	PE-PGRS family protein PE_PGRS13	PE/PPE	Q79FV7
	Rv0834c	PE_PGRS14	CDS	927837	930485	-	Rv0834c			Rv0834c			Function unknown	PE-PGRS family protein PE_PGRS14	PE/PPE	Q79FV6
	Rv0835	lpqQ	CDS	930953	931597	+	Rv0835			Rv0835			Unknown	Possible lipoprotein LpqQ	cell wall and cell processes	O53846
	Rv0836c	Rv0836c	CDS	932279	932932	-	Rv0836c	Rv0836c	Rv0836c	Rv0836c	Rv0836c	Rv0836c	Unknown	Hypothetical protein	conserved hypotheticals	O53848
	Rv0837c	Rv0837c	CDS	933003	934031	-	Rv0837c			Rv0837c			Unknown	Hypothetical protein	conserved hypotheticals	I6Y4Y1
	Rv0838	lpqR	CDS	934720	935490	+	Rv0838			Rv0838			Unknown	Probable conserved lipoprotein LpqR	cell wall and cell processes	O53850
	Rv0839	Rv0839	CDS	935577	936389	+							Function unknown	Conserved hypothetical protein	conserved hypotheticals	I6X9X6
	Rv0840c	pip	CDS	936457	937317	-							Specifically catalyzes the removal of N-terminal proline residues from peptides. Thought to release the N-terminal proline from the dipeptides, pro-pro, pro-GLN, pro-TRP and pro-TYR; also from amides (pro-beta NA) and oligopeptides, pro-LEU-GLYNH2, pro-LEU-GLY and pro-PHE-GLY-LYS. Higher activity toward small peptides (up to three residues), but very low activity for longer peptides [catalytic ac…	Probable proline iminopeptidase Pip (prolyl aminopeptidase) (pap)	intermediary metabolism and respiration	I6Y8X0
	Rv0841	Rv0841	CDS	937593	937835	+							Unknown	Probable conserved transmembrane protein	cell wall and cell processes	I6WZK3
	Rv0842	Rv0842	CDS	938112	939404	+							Unknown	Probable conserved integral membrane protein	cell wall and cell processes	O53854
	Rv0843	Rv0843	CDS	939388	940392	+							Function unknown; probably involved in cellular metabolism.	Probable dehydrogenase	intermediary metabolism and respiration	I6XWE5
	Rv0844c	narL	CDS	940456	941106	-	Rv0844c	Rv0844c		Rv0844c	Rv0844c		Involved in transcriptional mechanism and regulates nitrate/nitrite.	Possible nitrate/nitrite response transcriptional regulatory protein NarL	regulatory proteins	P9WGM5
	Rv0845	Rv0845	CDS	941190	942467	+	Rv0845	Rv0845	Rv0845	Rv0845	Rv0845	Rv0845	Possible sensor part of a two component regulatory system.	Possible two component sensor kinase	regulatory proteins	O53857
	Rv0846c	Rv0846c	CDS	942680	944194	-							May have multicopper oxidase activity.	Probable oxidase	intermediary metabolism and respiration	I6WZK7
	Rv0847	lpqS	CDS	944343	944735	+							Unknown	Probable lipoprotein LpqS	cell wall and cell processes	O53859
	Rv0848	cysK2	CDS	944938	946056	+							Thought to be involved in cysteine biosynthesis [catalytic activity: O3-acetyl-L-serine + H(2)S = L-cysteine + acetate].	Possible cysteine synthase a CysK2 (O-acetylserine sulfhydrylase) (O-acetylserine (thiol)-lyase) (CSASE)	intermediary metabolism and respiration	Q79FV4
	Rv0849	Rv0849	CDS	946056	947315	+							Thought to be involved in transport of undetermined substrate (possibly drug) across the membrane. Responsible for the translocation of the substrate across the membrane.	Probable conserved integral membrane transport protein	cell wall and cell processes	P9WJX5
	Rv0850	Rv0850	CDS	947312	947644	+							Required for the transposition of an insertion element.	Putative transposase (fragment)	insertion seqs and phages	I6Y8X8
	Rv0851c	Rv0851c	CDS	947641	948468	-							Function unknown; possibly involved in cellular metabolism.	Probable short-chain type dehydrogenase/reductase	intermediary metabolism and respiration	O53863
	Rv0852	fadD16	CDS	948559	949395	+							Function unknown, but involved in lipid degradation.	Possible fatty-acid-CoA ligase FadD16 (fatty-acid-CoA synthetase) (fatty-acid-CoA synthase)	lipid metabolism	I6Y4Z4
	Rv0853c	pdc	CDS	949436	951118	-							Possible indole-3-pyruvate decarboxylase; EC 4.1.1.74 [catalytic activity: 3-(indol-3-YL)pyruvate = 2-(indol-3-YL)acetaldehyde + CO2], or possible pyruvate decarboxylase; EC 4.1.1.1 [catalytic activity: a 2-oxo acid = an aldehyde + CO2].	Probable pyruvate or indole-3-pyruvate decarboxylase Pdc	intermediary metabolism and respiration	P9WG37
	Rv0854	Rv0854	CDS	951183	951626	+							Function unknown	Conserved protein	conserved hypotheticals	I6X9Y7
	Rv0855	far	CDS	951632	952711	+							Function unknown, but involvement in lipid degradation (racemization).	Probable fatty-acid-CoA racemase Far	lipid metabolism	I6Y8Y0
	Rv0856	Rv0856	CDS	952825	953229	+							Function unknown	Conserved hypothetical protein	conserved hypotheticals	O53868
	Rv0857	Rv0857	CDS	953257	953730	+							Function unknown	Conserved hypothetical protein	conserved hypotheticals	I6Y4Z9
	Rv0858c	dapC	CDS	953727	954920	-							Involved in biosynthesis of diaminopimelate and lysine from aspartate semialdehyde (at the fourth step) [catalytic activity: L-glutamate + N-succinyl-2-amino-6-ketopimelate = 2-oxoglutarate + N-succinyl-L,L-2,6-diaminopimelate	Probable N-succinyldiaminopimelate aminotransferase DapC (DAP-at)	intermediary metabolism and respiration	P9WPZ5
	Rv0859	fadA	CDS	955077	956288	+							Function unknown, but involvement in lipid degradation.	Possible acyl-CoA thiolase FadA	lipid metabolism	O53871
	Rv0860	fadB	CDS	956293	958455	+							Involved in fatty acid degradation (probably in fatty acid beta-oxidation cycle).	Probable fatty oxidation protein FadB	lipid metabolism	O53872
	Rv0861c	ercc3	CDS	958523	960151	-							Involved in nucleotide excision repair. Has ATP-dependent 3' -> 5'helicase activity: acts by opening DNA either around the RNA transcription start site or the DNA damage.	DNA helicase Ercc3	information pathways	O53873
	Rv0862c	Rv0862c	CDS	960342	962612	-							Function unknown	Conserved protein	conserved hypotheticals	O53874
	Rv0863	Rv0863	CDS	962599	962880	+							Function unknown	Conserved hypothetical protein	conserved hypotheticals	I6XWF9
	Rv0864	moaC2	CDS	962890	963393	+							Involved in the biosynthesis of molybdopterin.	Probable molybdenum cofactor biosynthesis protein C 2 MoaC2	intermediary metabolism and respiration	P9WJR7
	Rv0865	mog	CDS	963390	963872	+							Involved in molybdopterin biosynthesis; involved in the biosynthesis of a demolybdo-cofactor (molybdopterin), necessary for molybdo-enzymes.	Probable molybdopterin biosynthesis Mog protein	intermediary metabolism and respiration	I6Y8Y8
	Rv0866	moaE2	CDS	963869	964294	+							Possibly a molybdenum biosynthesis cofactor. Conversion of molybdopterin precursor Z into molybdopterin requires transfer of two sulfur atoms to precursor Z (to generate the dithiolene group). This is catalyzed by the converting factor composed of a small and large subunit.	Probable molybdenum cofactor biosynthesis protein E2 MoaE2 (molybdopterin converting factor large subunit) (molybdopterin [MPT] converting factor, subunit 2)	intermediary metabolism and respiration	P9WJR1
	Rv0867c	rpfA	CDS	964312	965535	-	Rv0867c	Rv0867c	Rv0867c	Rv0867c	Rv0867c	Rv0867c	Unknown. May be promote the resuscitation and growth of dormant, nongrowing cell.	Possible resuscitation-promoting factor RpfA	cell wall and cell processes	P9WG31
	Rv0868c	moaD2	CDS	965983	966261	-	Rv0868c	Rv0868c	Rv0868c	Rv0868c	Rv0868c	Rv0868c	Involved in molybdenum cofactor biosynthesis.	Probable molybdenum cofactor biosynthesis protein D 2 MoaD2 (molybdopterin converting factor small subunit) (molybdopterin [MPT] converting factor, subunit 1)	intermediary metabolism and respiration	I6XWG2
	Rv0869c	moaA2	CDS	966265	967347	-	Rv0869c	Rv0869c	Rv0869c	Rv0869c	Rv0869c	Rv0869c	Involved in molybdenum cofactor biosynthesis; involved in the biosynthesis of molybdopterin precursor Z from guanosine.	Probable molybdenum cofactor biosynthesis protein A2 MoaA2	intermediary metabolism and respiration	P9WJS1
	Rv0870c	Rv0870c	CDS	967344	967733	-	Rv0870c	Rv0870c		Rv0870c	Rv0870c		Unknown	Possible conserved integral membrane protein	cell wall and cell processes	I6Y8Z3
	Rv0871	cspB	CDS	967898	968305	+		Rv0871		Rv0871			Function unknown; thought to act in response to low temperature.	Probable cold shock-like protein B CspB	virulence, detoxification, adaptation	I6WZM9
	Rv0872c	PE_PGRS15	CDS	968424	970244	-	Rv0872c	Rv0872c		Rv0872c	Rv0872c		Function unknown	PE-PGRS family protein PE_PGRS15	PE/PPE	Q79FV3
	Rv0873	fadE10	CDS	970505	972457	+	Rv0873	Rv0873		Rv0873	Rv0873		Function unknown, but involved in lipid degradation.	Probable acyl-CoA dehydrogenase FadE10	lipid metabolism	P9WQF7
	Rv0874c	Rv0874c	CDS	972546	973706	-							Function unknown	Conserved hypothetical protein	conserved hypotheticals	P9WKR9
	Rv0875c	Rv0875c	CDS	973806	974294	-							Unknown	Possible conserved exported protein	cell wall and cell processes	P9WKR7
	Rv0876c	Rv0876c	CDS	974291	975937	-							Unknown	Possible conserved transmembrane protein	cell wall and cell processes	P9WKR5
	Rv0877	Rv0877	CDS	976075	976863	+	Rv0877	Rv0877	Rv0877	Rv0877	Rv0877	Rv0877	Function unknown	Conserved hypothetical protein	conserved hypotheticals	P9WKR3
	Rv0878c	PPE13	CDS	976872	978203	-	Rv0878c	Rv0878c	Rv0878c	Rv0878c	Rv0878c	Rv0878c	Function unknown	PPE family protein PPE13	PE/PPE	P9WI35
	Rv0879c	Rv0879c	CDS	978481	978756	-							Unknown	Possible conserved transmembrane protein	cell wall and cell processes	P9WKR1
	Rv0880	Rv0880	CDS	978934	979365	+							Thought to be involved in transcriptional mechanism.	Possible transcriptional regulatory protein (possibly MarR-family)	regulatory proteins	P9WMF1
	Rv0881	Rv0881	CDS	979362	980228	+							Causes methylation	Possible rRNA methyltransferase (rRNA methylase)	intermediary metabolism and respiration	P9WFY3
	Rv0882	Rv0882	CDS	980225	980509	+							Unknown	Probable transmembrane protein	cell wall and cell processes	P9WKQ9
	Rv0883c	Rv0883c	CDS	980506	981267	-							Function unknown	Conserved hypothetical protein	conserved hypotheticals	P9WKQ7
	Rv0884c	serC	CDS	981424	982554	-							Catalyzes the reversible interconversion of phosphoserine and 2-oxoglutarate to 3-phosphonooxypyruvate and glutamate. Require both in the major phosphorylated pathway of serine biosynthesis and in pyridoxine biosynthesis [catalytic activity: O-phospho-L-serine + 2-oxoglutarate = 3-phosphonooxypyruvate + L-glutamate].	Possible phosphoserine aminotransferase SerC (PSAT)	intermediary metabolism and respiration	P9WQ73
	Rv0885	Rv0885	CDS	982762	983784	+							Function unknown	Conserved hypothetical protein	conserved hypotheticals	P9WKQ5
	Rv0886	fprB	CDS	983803	985530	+							Serves as the first electron transfer protein in all the P450 systems [catalytic activity: reduced adrenodoxin + NADP+ = oxidized adrenodoxin + NADPH].	Probable NADPH:adrenodoxin oxidoreductase FprB (adrenodoxin reductase) (AR) (ferredoxin-NADP(+) reductase)	intermediary metabolism and respiration	P9WJI1
	Rv0887c	Rv0887c	CDS	985513	985971	-		Rv0887c		Rv0887c			Function unknown	Conserved hypothetical protein	conserved hypotheticals	P9WKQ3
	Rv0888	Rv0888	CDS	987233	988705	+		Rv0888		Rv0888			Unknown	Probable exported protein	cell wall and cell processes	P9WKQ1
	Rv0889c	citA	CDS	988740	989861	-							Involved in tricarboxylic acid cycle (KREBS cycle) [catalytic activity: citrate + CoA = acetyl-CoA + H2O + oxaloacetate].	Probable citrate synthase II CitA	intermediary metabolism and respiration	P9WPD3
	Rv0890c	Rv0890c	CDS	989948	992596	-							Involved in transcriptional mechanism.	Probable transcriptional regulatory protein (probably LuxR-family)	regulatory proteins	P9WMG1
	Rv0891c	Rv0891c	CDS	992598	993455	-							Thought to be involved in transcriptional mechanism.	Possible transcriptional regulatory protein	regulatory proteins	P9WMV1
	Rv0892	Rv0892	CDS	993853	995340	+							Function unknown; probably involved in cellular metabolism.	Probable monooxygenase	intermediary metabolism and respiration	P9WNG1
	Rv0893c	Rv0893c	CDS	995318	996295	-							Possible methyltransferase	Possible S-adenosylmethionine-dependent methyltransferase	lipid metabolism	P9WFI1
	Rv0894	Rv0894	CDS	996524	997705	+							Thought to be involved in transcriptional mechanism.	Possible transcriptional regulatory protein (possibly LuxR-family)	regulatory proteins	P9WKP9
	Rv0895	Rv0895	CDS	997782	999299	+							May be involved in synthesis of triacylglycerol	Possible triacylglycerol synthase (diacylglycerol acyltransferase)	lipid metabolism	P9WKA3
	Rv0896	gltA2	CDS	999472	1000767	+							Involved in tricarboxylic acid cycle (KREBS cycle) [catalytic activity: citrate + CoA = acetyl-CoA + H2O + oxaloacetate].	Probable citrate synthase I GltA2	intermediary metabolism and respiration	P9WPD5
	Rv0897c	Rv0897c	CDS	1000808	1002415	-							Function unknown; probably involved in cellular metabolism.	Probable oxidoreductase	intermediary metabolism and respiration	P9WKP7
	Rv0898c	Rv0898c	CDS	1002441	1002704	-							Function unknown	Conserved hypothetical protein	conserved hypotheticals	P9WKP5
	Rv0899	ompA	CDS	1002812	1003792	+							The protein behaved as a porin of low specific activity. Structural protein that may protect the integrity of the bacterium.	Outer membrane protein A OmpA	cell wall and cell processes	P9WIU5
	Rv0900	Rv0900	CDS	1003805	1003957	+							Unknown	Possible membrane protein	cell wall and cell processes	P9WJG7
	Rv0901	Rv0901	CDS	1003957	1004484	+							Function unknown	Possible conserved exported or membrane protein	cell wall and cell processes	P9WJG5
	Rv0902c	prrB	CDS	1004501	1005841	-							Sensor part of the two component regulatory system PRRA/PRRB. Thought to be involved in the environmental adaptation, specifically in an early phase of the intracellular growth.	Two component sensor histidine kinase PrrB	regulatory proteins	P9WGK7
	Rv0903c	prrA	CDS	1005852	1006562	-							Transcriptional regulator part of the two component regulatory system PRRA/PRRB. Thought to be involved in the environmental adaptation, specifically in an early phase of the intracellular growth.	Two component response transcriptional regulatory protein PrrA	regulatory proteins	P9WGM1
	Rv0904c	accD3	CDS	1006693	1008180	-							This protein is a component of the acetyl coenzyme A carboxylase complex; first, biotin carboxylase catalyzes the carboxylation of the carrier protein and then the transcarboxylase transfers the carboxyl group to form malonyl-CoA [catalytic activity ATP + acetyl-CoA + HCO(3)(-) = ADP + phosphate + malonyl-CoA].	Putative acetyl-coenzyme A carboxylase carboxyl transferase (subunit beta) AccD3 (accase beta chain)	lipid metabolism	P9WQH9
	Rv0905	echA6	CDS	1008207	1008938	+							Could possibly oxidize fatty acids using specific components [catalytic activity: (3S)-3-hydroxyacyl-CoA = trans-2(or 3)-enoyl-CoA + H(2)O].	Possible enoyl-CoA hydratase EchA6 (enoyl hydrase) (unsaturated acyl-CoA hydratase) (crotonase)	lipid metabolism	P9WNP1
	Rv0906	Rv0906	CDS	1008944	1010062	+							Function unknown	Conserved protein	conserved hypotheticals	P9WKP3
	Rv0907	Rv0907	CDS	1010136	1011734	+							Function unknown, possibly involved in cell wall biosynthesis.	Conserved protein	cell wall and cell processes	O05900
	Rv0908	ctpE	CDS	1011731	1014124	+							Metal cation-transporting ATPase; possibly catalyzes the transport of an undetermined metal cation with the hydrolysis of ATP [catalytic activity: ATP + H(2)O + undetermined metal cation(in) = ADP + phosphate + undetermined metal cation(out)].	Probable metal cation transporter ATPase P-type CtpE	cell wall and cell processes	P9WPT1
	Rv0909	Rv0909	CDS	1014681	1014860	+							Function unknown	Conserved hypothetical protein	conserved hypotheticals	P9WJ07
	Rv0910	Rv0910	CDS	1014866	1015300	+							Function unknown	Conserved hypothetical protein	conserved hypotheticals	P9WJ05
	Rv0911	Rv0911	CDS	1015398	1016171	+							Function unknown	Conserved protein	conserved hypotheticals	I6XA34
	Rv0912	Rv0912	CDS	1016236	1016685	+							Unknown	Probable conserved transmembrane protein	cell wall and cell processes	O05904
	Rv0913c	Rv0913c	CDS	1017217	1018725	-							Function unknown; probably involved in cellular metabolism.	Possible dioxygenase	intermediary metabolism and respiration	I6Y551
	Rv0914c	Rv0914c	CDS	1018727	1019965	-							Thought to be involved in degradative pathways such as fatty acid BETA_OXIDATION.	Possible lipid carrier protein or keto acyl-CoA thiolase	lipid metabolism	I6XWJ8
	Rv0915c	PPE14	CDS	1020058	1021329	-							Function unknown. Possibly a protective antigen involved with the early control of infection.	PPE family protein PPE14	PE/PPE	P9WI33
	Rv0916c	PE7	CDS	1021344	1021643	-							Function unknown	PE family protein PE7	PE/PPE	I6Y936
	Rv0917	betP	CDS	1022087	1023868	+							High-affinity uptake of glycine betaine. Supposedly responsible for the translocation of the substrate across the membrane.	Possible glycine betaine transport integral membrane protein BetP	cell wall and cell processes	P9WPR7
	Rv0918	Rv0918	CDS	1024211	1024687	+							Function unknown	Conserved protein	conserved hypotheticals	O05910
	Rv0919	Rv0919	CDS	1024684	1025184	+		Rv0919	Rv0919	Rv0919	Rv0919		Acetylation, substrate unknown	GCN5-related N-acetyltransferase	intermediary metabolism and respiration	I6XA42
	Rv0920c	Rv0920c	CDS	1025497	1026816	-	Rv0920c			Rv0920c			Required for the transposition of the insertion element IS1554.	Probable transposase	insertion seqs and phages	I6Y941
	Rv0921	Rv0921	CDS	1027104	1027685	+							Prevents the cointegration of foreign DNA before integration into the chromosome.	Possible resolvase	insertion seqs and phages	I6WZS4
	Rv0922	Rv0922	CDS	1027685	1029337	+							Required for the transposition of the insertion element IS1535	Possible transposase	insertion seqs and phages	I6Y560
	Rv0923c	Rv0923c	CDS	1029513	1030577	-							Function unknown	Conserved hypothetical protein	conserved hypotheticals	I6XWK6
	Rv0924c	mntH	CDS	1030578	1031864	-							H(+)-stimulated, highly selective, divalent cation uptake system. Responsible for the translocation of the divalent metal across the membrane.	Divalent cation-transport integral membrane protein MntH (BRAMP) (MRAMP)	cell wall and cell processes	P9WIZ5
	Rv0925c	Rv0925c	CDS	1031896	1032633	-							Function unknown	Conserved protein	conserved hypotheticals	I6Y946
	Rv0926c	Rv0926c	CDS	1032710	1033786	-							Function unknown	Conserved hypothetical protein	conserved hypotheticals	I6WZS8
	Rv0927c	Rv0927c	CDS	1033840	1034631	-							Function unknown; possibly involved in cellular metabolism.	Probable short-chain type dehydrogenase/reductase	intermediary metabolism and respiration	P9WGQ5
	Rv0928	pstS3	CDS	1034903	1036015	+							Involved in active transport of inorganic phosphate across the membrane (import). This is one of the proteins required for binding-protein-mediated phosphate transport.	Periplasmic phosphate-binding lipoprotein PstS3 (PBP-3) (PstS3) (PHOS1)	cell wall and cell processes	P9WGT7
	Rv0929	pstC2	CDS	1036028	1037002	+							Involved in active transport of inorganic phosphate across the membrane (import); responsible for the translocation of the substrate across the membrane. This is one of the proteins required for binding-protein-mediated phosphate transport.	Phosphate-transport integral membrane ABC transporter PstC2	cell wall and cell processes	P9WG05
	Rv0930	pstA1	CDS	1036999	1037925	+							Involved in active transport of inorganic phosphate across the membrane (import); responsible for the translocation of the substrate across the membrane. This is one of the proteins required for binding-protein-mediated phosphate transport.	Probable phosphate-transport integral membrane ABC transporter PstA1	cell wall and cell processes	P9WG11
	Rv0931c	pknD	CDS	1037920	1039914	-	Rv0931c	Rv0931c	Rv0931c	Rv0931c	Rv0931c	Rv0931c	Involved in signal transduction (via phosphorylation). Thought to regulate phosphate transport. Can phosphorylate the peptide substrate myelin basic protein (MBP) at serine and threonine residues. Can be autophosphorylated on threonine residues [catalytic activity: ATP + a protein = ADP + a phosphoprotein].	Transmembrane serine/threonine-protein kinase D PknD (protein kinase D) (STPK D)	regulatory proteins	P9WI79
	Rv0932c	pstS2	CDS	1039936	1041048	-	Rv0932c	Rv0932c	Rv0932c	Rv0932c	Rv0932c	Rv0932c	Involved in active transport of inorganic phosphate across the membrane (import). This is one of the proteins required for binding-protein-mediated phosphate transport.	Periplasmic phosphate-binding lipoprotein PstS2 (PBP-2) (PstS2)	cell wall and cell processes	P9WGT9
	Rv0933	pstB	CDS	1041264	1042094	+							Involved in active transport of inorganic phosphate across the membrane (import); responsible for energy coupling to the transport system. This is one of the proteins required for binding-protein-mediated phosphate transport. Have ATP-binding ability and ATPase activity.	Phosphate-transport ATP-binding protein ABC transporter PstB	cell wall and cell processes	P9WQK9
	Rv0934	pstS1	CDS	1042115	1043239	+							Involved in active transport of inorganic phosphate across the membrane (import). This is one of the proteins required for binding-protein-mediated phosphate transport.	Periplasmic phosphate-binding lipoprotein PstS1 (PBP-1) (PstS1)	cell wall and cell processes	P9WGU1
	Rv0935	pstC1	CDS	1043299	1044315	+							Involved in active transport of inorganic phosphate across the membrane (import); responsible for the translocation of the substrate across the membrane. This is one of the proteins required for binding-protein-mediated phosphate transport.	Phosphate-transport integral membrane ABC transporter PstC1	cell wall and cell processes	P9WG07
	Rv0936	pstA2	CDS	1044317	1045222	+							Involved in active transport of inorganic phosphate across the membrane (import); responsible for the translocation of the substrate across the membrane. This is one of the proteins required for binding-protein-mediated phosphate transport.	Phosphate-transport integral membrane ABC transporter PstA2	cell wall and cell processes	P9WG09
	Rv0937c	mku	CDS	1045199	1046020	-							Involved in DNA double-strand break repair, by nonhomologous end joining (NHEJ). Interacts with LIGD (Rv0938).	DNA end-binding protein, Mku	information pathways	P9WKD9
	Rv0938	ligD	CDS	1046136	1048415	+							Involved in DNA double-strand break repair, by nonhomologous end joining (NHEJ). Interacts with KU (Rv0937c) [catalytic activity:ATP + {deoxyribonucleotide}(N) + {deoxyribonucleotide}(M) = AMP + diphosphate + {deoxyribonucleotide}(N+M)].	ATP dependent DNA ligase LigD (ATP dependent polydeoxyribonucleotide synthase) (thermostable DNA ligase) (ATP dependent polynucleotide ligase) (sealase) (DNA repair enzyme) (DNA joinase)	information pathways	P9WNV3
	Rv0939	Rv0939	CDS	1048412	1050346	+							Function unknown; probably involved in cellular metabolism, possibly in a degradation pathway.	Possible bifunctional enzyme: 2-hydroxyhepta-2,4-diene-1,7-dioate isomerase (HHDD isomerase) + cyclase/dehydrase	intermediary metabolism and respiration	O86346
	Rv0940c	Rv0940c	CDS	1050593	1051459	-							Function unknown; probably involved in cellular metabolism.	Possible oxidoreductase	intermediary metabolism and respiration	P9WKP1
	Rv0941c	Rv0941c	CDS	1051544	1052317	-							Function unknown	Conserved hypothetical protein	conserved hypotheticals	P71568
	Rv0942	Rv0942	CDS	1052360	1052638	+							Unknown	Hypothetical protein	conserved hypotheticals	P9WKN9
	Rv0943c	Rv0943c	CDS	1052696	1053736	-							Function unknown; probably involved in cellular metabolism.	Probable monooxygenase	intermediary metabolism and respiration	P9WKN7
	Rv0944	Rv0944	CDS	1053765	1054241	+							This enzyme may play a significant role in processes leading to recovery from mutagenesis and/or cell death by alkylating agents [catalytic activity: hydrolysis of DNA containing ring-opened N7-methylguanine residues, releasing 2,6-diamino-4-hydroxy-5-(N-methyl)formamidopyrimide].	Possible formamidopyrimidine-DNA glycosylase (FAPY-DNA glycosylase)	information pathways	L0T864
	Rv0945	Rv0945	CDS	1054247	1055008	+							Function unknown; possibly involved in cellular metabolism.	Probable short-chain type dehydrogenase/reductase	intermediary metabolism and respiration	P9WGR7
	Rv0946c	pgi	CDS	1055024	1056685	-	Rv0946c	Rv0946c	Rv0946c	Rv0946c	Rv0946c	Rv0946c	Involved in glycolysis and in gluconeogenesis [catalytic activity: D-glucose 6-phosphate = D-fructose 6-phosphate].	Probable glucose-6-phosphate isomerase Pgi (GPI) (phosphoglucose isomerase) (phosphohexose isomerase) (phi)	intermediary metabolism and respiration	P9WN69
	Rv0947c	Rv0947c	CDS	1057300	1057530	-	Rv0947c	Rv0947c	Rv0947c	Rv0947c	Rv0947c	Rv0947c	Function unknown; thought to be involved in mycolic acid biosynthesis.	Probable mycolyl transferase, pseudogene	lipid metabolism
	Rv0948c	Rv0948c	CDS	1057646	1057963	-	Rv0948c	Rv0948c	Rv0948c	Rv0948c	Rv0948c	Rv0948c	Involved in the shikimate pathway. Converts chorismate to prephenate in the biosynthesis of tyrosine and phenylalanine.	Chorismate mutase	intermediary metabolism and respiration	P9WIC1
	Rv0949	uvrD1	CDS	1058260	1060575	+	Rv0949	Rv0949	Rv0949	Rv0949	Rv0949	Rv0949	Involved in nucleotide excision repair. Has a 3'-5' helicase activity in presence of ATP. Preferred substrate being one with both single and double stranded regions of DNA.	Probable ATP-dependent DNA helicase II UvrD1	information pathways	P9WMQ1
	Rv0950c	Rv0950c	CDS	1060656	1061654	-	Rv0950c	Rv0950c	Rv0950c	Rv0950c	Rv0950c	Rv0950c	Function unknown	Conserved hypothetical protein	conserved hypotheticals	P71560
	Rv0951	sucC	CDS	1061964	1063127	+	Rv0951	Rv0951	Rv0951	Rv0951	Rv0951	Rv0951	Involved in tricarboxylic acid cycle [catalytic activity: ATP + succinate + CoA = ADP + succinyl-CoA + phosphate].	Probable succinyl-CoA synthetase (beta chain) SucC (SCS-beta)	intermediary metabolism and respiration	P9WGC5
	Rv0952	sucD	CDS	1063140	1064051	+							Involved in tricarboxylic acid cycle [catalytic activity: ATP + succinate + CoA = ADP + succinyl-CoA + phosphate].	Probable succinyl-CoA synthetase (alpha chain) SucD (SCS-alpha)	intermediary metabolism and respiration	P9WGC7
	Rv0953c	Rv0953c	CDS	1064114	1064962	-							Function unknown; probably involved in cellular metabolism.	Possible oxidoreductase	intermediary metabolism and respiration	P9WKN5
	Rv0954	Rv0954	CDS	1065127	1066038	+							Unknown	Probable conserved transmembrane protein	cell wall and cell processes	P9WIR9
	Rv0955	Rv0955	CDS	1066078	1067445	+							Unknown	Probable conserved integral membrane protein	cell wall and cell processes	P9WKN3
	Rv0956	purN	CDS	1067561	1068208	+							Involved in de novo purine biosynthesis (at the third step) [catalytic activity: 10-formyltetrahydrofolate + 5'-phosphoribosylglycinamide = tetrahydrofolate + 5'-phosphoribosyl-N-formylglycinamide].	Probable 5'-phosphoribosylglycinamide formyltransferase PurN (GART) (gar transformylase) (5'-phosphoribosylglycinamide transformylase)	intermediary metabolism and respiration	P9WHM5
	Rv0957	purH	CDS	1068205	1069776	+							Involved in de novo purine biosynthesis (at the ninth and tenth steps) [catalytic activity 1: 10-formyltetrahydrofolate + 5'-phosphoribosyl-5-amino-4-imidazolecarboxamide = tetrahydrofolate + 5'-phosphoribosyl-5-formamido-4-imidazolecarboxamide] [catalytic activity 2: imp + H2O = 5-formamido-1-(5-phosphoribosyl)imidazole-4-carboxamide].	Probable bifunctional purine biosynthesis protein PurH: phosphoribosylaminoimidazolecarboxamide formyltransferase (AICAR transformylase) (5'-phosphoribosyl-5-aminoimidazole-4-carboxamide formyltransferase) + inosinemonophosphate cyclohydrolase (imp cyclohydrolase) (inosinicase) (imp synthetase) (ATIC)	intermediary metabolism and respiration	P9WHM7
	Rv0958	Rv0958	CDS	1069883	1071262	+							Chelation, introducing a magnesium ion into specific substrate.	Possible magnesium chelatase	intermediary metabolism and respiration	P71552
	Rv0959	Rv0959	CDS	1071255	1073273	+							Function unknown	Conserved hypothetical protein	conserved hypotheticals	P9WKN1
	Rv0959A	vapB9	CDS	1073327	1073548	+							Unknown	Possible antitoxin VapB9	virulence, detoxification, adaptation	P9WJ55
	Rv0960	vapC9	CDS	1073545	1073928	+							Unknown	Possible toxin VapC9	virulence, detoxification, adaptation	P9WFA9
	Rv0961	Rv0961	CDS	1074074	1074421	+							Unknown	Probable integral membrane protein	cell wall and cell processes	P9WKM9
	Rv0962c	lprP	CDS	1074440	1075114	-							Unknown	Possible lipoprotein LprP	cell wall and cell processes	P9WK39
	Rv0963c	Rv0963c	CDS	1075297	1076097	-							Function unknown	Conserved hypothetical protein	conserved hypotheticals	P9WKM7
	Rv0964c	Rv0964c	CDS	1076196	1076678	-							Unknown	Hypothetical protein	conserved hypotheticals	P9WKM5
	Rv0965c	Rv0965c	CDS	1076778	1077197	-	Rv0965c			Rv0965c			Function unknown	Conserved hypothetical protein	conserved hypotheticals	P9WKM3
	Rv0966c	Rv0966c	CDS	1077233	1077835	-	Rv0966c	Rv0966c		Rv0966c	Rv0966c		Function unknown	Conserved protein	conserved hypotheticals	P9WKM1
	Rv0967	csoR	CDS	1077975	1078334	+	Rv0967	Rv0967		Rv0967	Rv0967		Involved in transcriptional mechanism; repression of the CSO operon.	Copper-sensitive operon repressor CsoR	regulatory proteins	P9WP49
	Rv0968	Rv0968	CDS	1078391	1078687	+							Function unknown	Conserved protein	conserved hypotheticals	P9WKL9
	Rv0969	ctpV	CDS	1078743	1081055	+							Metal cation-transporting ATPase; possibly catalyzes the transport of an undetermined metal cation with the hydrolysis of ATP [catalytic activity: ATP + H(2)O + undetermined metal cation(in) = ADP + phosphate + undetermined metal cation(out)].	Probable metal cation transporter P-type ATPase CtpV	cell wall and cell processes	P9WPS3
	Rv0970	Rv0970	CDS	1081052	1081684	+							Unknown	Probable conserved integral membrane protein	cell wall and cell processes	P9WKL7
	Rv0971c	echA7	CDS	1081775	1082584	-							Could possibly oxidize fatty acids using specific components [catalytic activity: (3S)-3-hydroxyacyl-CoA = trans-2(or 3)-enoyl-CoA + H(2)O].	Probable enoyl-CoA hydratase EchA7 (enoyl hydrase) (unsaturated acyl-CoA hydratase) (crotonase)	lipid metabolism	P71540
	Rv0972c	fadE12	CDS	1082584	1083750	-							Function unknown, but involved in lipid degradation.	Acyl-CoA dehydrogenase FadE12	lipid metabolism	P9WQG3
	Rv0973c	accA2	CDS	1083747	1085750	-							This protein carries two functions: biotin carboxyl carrier protein and biotin carboxyltransferase. Involved in the first step of long-chain fatty acid synthesis [catalytic activity: ATP + biotin-carboxyl-carrier protein + CO(2) = ADP + phosphate + carboxybiotin-carboxyl-carrier protein].	Probable acetyl-/propionyl-coenzyme A carboxylase alpha chain (alpha subunit) AccA2: biotin carboxylase + biotin carboxyl carrier protein (BCCP)	lipid metabolism	P71538
	Rv0974c	accD2	CDS	1085756	1087345	-							Involved in fatty acid metabolism.	Probable acetyl-/propionyl-CoA carboxylase (beta subunit) AccD2	lipid metabolism	O86318
	Rv0975c	fadE13	CDS	1087348	1088496	-							Function unknown, but involved in lipid degradation.	Probable acyl-CoA dehydrogenase FadE13	lipid metabolism	O86319
	Rv0976c	Rv0976c	CDS	1088493	1090175	-							Function unknown	Conserved hypothetical protein	conserved hypotheticals	O86320
	Rv0977	PE_PGRS16	CDS	1090373	1093144	+	Rv0977	Rv0977		Rv0977	Rv0977		Function unknown	PE-PGRS family protein PE_PGRS16	PE/PPE	Q79FU3
	Rv0978c	PE_PGRS17	CDS	1093361	1094356	-	Rv0978c	Rv0978c		Rv0978c	Rv0978c		Function unknown	PE-PGRS family protein PE_PGRS17	PE/PPE	Q79FU2
	Rv0979A	rpmF	CDS	1094886	1095059	+	Rv0979A	Rv0979A		Rv0979A	Rv0979A		Involved in translation mechanism.	50S ribosomal protein L32 RpmF	information pathways	P0A5V8
	Rv0979c	Rv0979c	CDS	1094670	1094864	-	Rv0979c	Rv0979c		Rv0979c	Rv0979c		Unknown	Hypothetical protein	conserved hypotheticals	O53892
	Rv0980c	PE_PGRS18	CDS	1095078	1096451	-	Rv0980c	Rv0980c		Rv0980c	Rv0980c		Function unknown	PE-PGRS family protein PE_PGRS18	PE/PPE	Q79FU0
	Rv0981	mprA	CDS	1096822	1097508	+	Rv0981	Rv0981		Rv0981	Rv0981		Regulator part of a two component regulatory system (MPRAB system)	Mycobacterial persistence regulator MRPA (two component response transcriptional regulatory protein)	regulatory proteins	P9WGM9
	Rv0982	mprB	CDS	1097508	1099022	+	Rv0982	Rv0982		Rv0982	Rv0982		Sensor part of a two component regulatory system (MPRAB system)	Two component sensor kinase MprB	regulatory proteins	P9WGL1
	Rv0983	pepD	CDS	1099066	1100460	+	Rv0983	Rv0983		Rv0983	Rv0983		Function unknown; possibly hydrolyzes peptides and/or proteins (seems to cleave preferentially after serine residues).	Probable serine protease PepD (serine proteinase) (MTB32B)	intermediary metabolism and respiration	O53896
	Rv0984	moaB2	CDS	1100460	1101005	+	Rv0984	Rv0984	Rv0984	Rv0984	Rv0984	Rv0984	Thought to be involved in molybdopterin biosynthesis. Catalyzes the dehydratation of 4A-hydroxytetrahydropterins [catalytic activity: (6R)-6-(L-erythro-1,2-dihydroxypropyl)-5,6,7,8-tetrahydro-4A-hydroxypterin = (6R)-6-(L-erythro-1,2- dihydroxypropyl)-7,8-dihydro-6H-pterin + H(2)O.].	Possible pterin-4-alpha-carbinolamine dehydratase MoaB2 (PHS) (4-alpha- hydroxy-tetrahydropterin dehydratase) (pterin-4-a-carbinolamine dehydratase) (phenylalanine hydroxylase-stimulating protein) (PHS) (pterin carbinolamine dehydratase) (PCD)	intermediary metabolism and respiration	O53897
	Rv0985c	mscL	CDS	1101025	1101480	-	Rv0985c	Rv0985c	Rv0985c	Rv0985c	Rv0985c	Rv0985c	Ion channel that opens in response to stretch forces in the membrane lipid bilayer. May participate in the regulation of osmotic pressure changes within the cell.	Possible large-conductance ion mechanosensitive channel MscL	cell wall and cell processes	P9WJN5
	Rv0986	Rv0986	CDS	1101803	1102549	+	Rv0986	Rv0986	Rv0986	Rv0986	Rv0986	Rv0986	Thought to be involved in active transport of adhesion component across the membrane: involved in attachment and virulence. Responsible for energy coupling to the transport system.	Probable adhesion component transport ATP-binding protein ABC transporter	cell wall and cell processes	P9WQK1
	Rv0987	Rv0987	CDS	1102542	1105109	+	Rv0987	Rv0987	Rv0987	Rv0987	Rv0987	Rv0987	Thought to be involved in active transport of adhesion component across the membrane: involved in atachment and virulence. Responsible for the translocation of the substrate across the membrane.	Probable adhesion component transport transmembrane protein ABC transporter	cell wall and cell processes	O53900
	Rv0988	Rv0988	CDS	1105116	1106276	+	Rv0988	Rv0988	Rv0988	Rv0988	Rv0988	Rv0988	Unknown	Possible conserved exported protein	cell wall and cell processes	O86370
	Rv0989c	grcC2	CDS	1106405	1107382	-	Rv0989c	Rv0989c	Rv0989c	Rv0989c	Rv0989c	Rv0989c	Possible supplier of polyprenyl diphosphate.	Probable polyprenyl-diphosphate synthase GrcC2 (polyprenyl pyrophosphate synthetase)	intermediary metabolism and respiration	O05572
	Rv0990c	Rv0990c	CDS	1107443	1108099	-	Rv0990c	Rv0990c	Rv0990c	Rv0990c	Rv0990c	Rv0990c	Unknown	Hypothetical protein	conserved hypotheticals	O05573
	Rv0991c	Rv0991c	CDS	1108172	1108504	-	Rv0991c			Rv0991c			Function unknown	Conserved serine rich protein	conserved hypotheticals	O05574
	Rv0992c	Rv0992c	CDS	1108578	1109171	-							Function unknown	Conserved hypothetical protein	conserved hypotheticals	O05575
	Rv0993	galU	CDS	1109272	1110192	+							May play a role in stationary phase survival [catalytic activity: UTP + alpha-D-glucose 1-phosphate = diphosphate + UDP-glucose].	UTP--glucose-1-phosphate uridylyltransferase GalU (UDP-glucose pyrophosphorylase) (UDPGP) (alpha-D-glucosyl-1-phosphate uridylyltransferase) (uridine diphosphoglucose pyrophosphorylase)	intermediary metabolism and respiration	O05576
	Rv0994	moeA1	CDS	1110269	1111549	+							Involved in molybdenum cofactor biosynthesis: involved in the biosynthesis of a demolybdo-cofactor (molybdopterin), necessary for molybdo-enzymes.	Probable molybdopterin biosynthesis protein MoeA1	intermediary metabolism and respiration	P9WJQ7
	Rv0995	rimJ	CDS	1111612	1112223	+							Acetylates the N-terminal alanine of ribosomal protein S5 [catalytic activity: acetyl-CoA + ribosomal-protein L-alanine = CoA + ribosomal-protein N-acetyl-L-alanine].	Ribosomal-protein-alanine acetyltransferase RimJ (acetylating enzyme for N-terminal of ribosomal protein S5)	information pathways	O05578
	Rv0996	Rv0996	CDS	1112384	1113460	+	Rv0996	Rv0996		Rv0996	Rv0996		Unknown	Probable conserved transmembrane protein	cell wall and cell processes	O05579
	Rv0997	Rv0997	CDS	1114293	1114724	+							Unknown	Hypothetical protein	conserved hypotheticals	O05580
	Rv0998	Rv0998	CDS	1114748	1115749	+							Unknown	Conserved hypothetical protein	conserved hypotheticals	O05581
	Rv0999	Rv0999	CDS	1115767	1116525	+							Unknown	Unknown protein	conserved hypotheticals	O05582
	Rv1000c	Rv1000c	CDS	1116531	1117148	-							Function unknown	Conserved hypothetical protein	conserved hypotheticals	L7N6A4
	Rv1001	arcA	CDS	1117185	1118393	+							Arginine degradation [catalytic activity:L-arginine + H(2)O = L-citrulline + NH(3)]	Probable arginine deiminase ArcA (adi) (ad) (arginine dihydrolase)	intermediary metabolism and respiration	P9WQ05
	Rv1002c	Rv1002c	CDS	1118428	1119939	-							Unknown	Conserved membrane protein	cell wall and cell processes	P9WN05
	Rv1003	Rv1003	CDS	1120022	1120879	+							Function unknown	Conserved protein	conserved hypotheticals	P9WGW7
	Rv1004c	Rv1004c	CDS	1120889	1122148	-							Unknown	Probable membrane protein	cell wall and cell processes	O05589
	Rv1005c	pabB	CDS	1122222	1123598	-	Rv1005c	Rv1005c		Rv1005c	Rv1005c		Catalyzes the biosynthesis of 4-amino-4-deoxychorismate (ADC) from chorismate and glutamine	Probable para-aminobenzoate synthase component I PABD	intermediary metabolism and respiration	O05591
	Rv1006	Rv1006	CDS	1123714	1125417	+	Rv1006	Rv1006	Rv1006	Rv1006	Rv1006	Rv1006	Unknown	Unknown protein	conserved hypotheticals	O05592
	Rv1007c	metS	CDS	1125444	1127003	-	Rv1007c	Rv1007c		Rv1007c	Rv1007c		It is probably essential for cell survival, being required not only for elongation of protein synthesis but also for the initiation of all mRNA translation through initiator tRNA(fMet) aminoacylation [catalytic activity: ATP + L-methionine + tRNA(met) = AMP + diphosphate + L-methionyl-tRNA(met)]	Methionyl-tRNA synthetase MetS (MetRS) (methionine--tRNA ligase)	information pathways	P9WFU5
	Rv1008	tatD	CDS	1127089	1127883	+	Rv1008	Rv1008	Rv1008	Rv1008	Rv1008	Rv1008	DNase involved in protein export. This sec-independent pathway is termed tat for twin-arginine translocation system. This system mainly transports proteins with bound cofactors that require folding prior to export.	Probable deoxyribonuclease TatD (YJJV protein)	cell wall and cell processes	O08343
	Rv1009	rpfB	CDS	1128091	1129179	+	Rv1009	Rv1009	Rv1009	Rv1009	Rv1009	Rv1009	Thought to promote the resuscitation and growth of dormant, nongrowing cells. Could also stimulate the growth of several other high G+C gram+ organisms, e.g. Mycobacterium avium, Mycobacterium bovis (BCG), Mycobacterium kansasii, Mycobacterium smegmatis.	Probable resuscitation-promoting factor RpfB	cell wall and cell processes	P9WG29
	Rv1010	ksgA	CDS	1129152	1130105	+	Rv1010			Rv1010			Specifically dimethylates two adjacent adenosines in the loop of a conserved hairpin near the 3'-end of 16S rRNA in the 30S particle. Its inactivation LEADS to kasugamycin resistance	Probable dimethyladenosine transferase KsgA (S-adenosylmethionine-6-N', N'-adenosyl(rRNA) dimethyltransferase) (16S rRNA dimethylase) (high level kasugamycin resistance protein KsgA) (kasugamycin dimethyltransferase)	information pathways	P9WH07
	Rv1011	ispE	CDS	1130191	1131111	+		Rv1011		Rv1011			Thought to be involved in deoxyxylulose-5-phosphate pathway (DXP) of isoprenoid biosynthesis (at the fourth step). Catalyzes the phosphorylation of the position 2 hydroxy group of 4-diphosphocytidyl-2C-methyl-D-erythritol [catalytic activity: ATP + 4-(cytidine 5'-diphospho)-2-C-methyl-D-erythritol = ADP + 2-phospho-4-(cytidine 5'-diphospho)-2-C-methyl-D-erythritol].	Probable 4-diphosphocytidyl-2-C-methyl-D-erythritol kinase IspE (CMK) (4-(cytidine-5'-diphospho)-2-C-methyl-D-erythritol kinase)	intermediary metabolism and respiration	P9WKG7
	Rv1012	Rv1012	CDS	1131128	1131421	+	Rv1012	Rv1012		Rv1012	Rv1012		Unknown	Hypothetical protein	conserved hypotheticals	O05597
	Rv1013	pks16	CDS	1131625	1133259	+	Rv1013	Rv1013		Rv1013	Rv1013		Potentially involved in some intermediate steps for the synthesis of a polyketide molecule which may be involved in secondary metabolism.	Putative polyketide synthase Pks16	lipid metabolism	O05598
	Rv1014c	pth	CDS	1133333	1133908	-							The natural substrate for this enzyme may be peptidyl-TRNAS which drop off the ribosome during protein synthesis [catalytic activity: N-substituted aminoacyl-tRNA + H(2)O = N-substituted amino acid + tRNA]	Probable peptidyl-tRNA hydrolase Pth	intermediary metabolism and respiration	P9WHN7
	Rv1015c	rplY	CDS	1133921	1134568	-							Binds to the 50S rRNA	50S ribosomal protein L25 RplY	information pathways	P9WHB5
	Rv1016c	lpqT	CDS	1134785	1135465	-							Unknown	Probable conserved lipoprotein LpqT	cell wall and cell processes	P9WK59
	Rv1017c	prsA	CDS	1135501	1136481	-	Rv1017c			Rv1017c			Catalyzes the formation of PRPP from ATP and ribose 5-phosphate. PRPP is then used in various biosynthetic pathways, as for example in the formation of purines, pyrimidines, histidine and tryptophan. [catalytic activity: ATP + D-ribose 5-phosphate = AMP + 5-phospho-alpha-D-ribose 1-diphosphate]	Probable ribose-phosphate pyrophosphokinase PrsA (phosphoribosyl pyrophosphate synthetase) (PRPP synthetase)	intermediary metabolism and respiration	P9WKE3
	Rv1018c	glmU	CDS	1136573	1138060	-	Rv1018c			Rv1018c			Peptidoglycan and lipopolysaccharide biosynthesis	Probable UDP-N-acetylglucosamine pyrophosphorylase GlmU	cell wall and cell processes	P9WMN3
	Rv1019	Rv1019	CDS	1138315	1138908	+							Involved in transcriptional mechanism.	Probable transcriptional regulatory protein (probably TetR-family)	regulatory proteins	P96381
	Rv1020	mfd	CDS	1138967	1142671	+							Involved in nucleotide excision repair. Necessary for strand-specific repair. A lesion in the template strand blocks the RNA polymerase complex (RNAP). The RNAP-DNA-RNA complex is specifically recognized by TRCF which releases RNAP and the truncated transcript; the TCRF may replace RNAP at the lesion site and then recruit the UVRA/B/C repair system.	Probable transcription-repair coupling factor Mfd (TRCF)	information pathways	P9WMQ5
	Rv1021	Rv1021	CDS	1142671	1143648	+							Function unknown	Conserved protein	conserved hypotheticals	P96379
	Rv1022	lpqU	CDS	1143736	1144467	+							Unknown	Probable conserved lipoprotein LpqU	cell wall and cell processes	P96378
	Rv1023	eno	CDS	1144564	1145853	+							Glycolysis [catalytic activity:2-phospho-D-glycerate = phosphoenolpyruvate + H(2)O]	Probable enolase Eno	intermediary metabolism and respiration	P9WNL1
	Rv1024	Rv1024	CDS	1145858	1146544	+							Unknown	Possible conserved membrane protein	cell wall and cell processes	P96376
	Rv1025	Rv1025	CDS	1146561	1147028	+							Function unknown	Conserved protein	conserved hypotheticals	P96375
	Rv1026	Rv1026	CDS	1147019	1147978	+							Unknown. Could be involved in an adaptive process that allows bacteria to respond to amino acid starvation.	Conserved protein	virulence, detoxification, adaptation	P96374
	Rv1027c	kdpE	CDS	1148427	1149107	-							Member of the two-component regulatory system KDPD/KDPE involved in the regulation of the KDP operon.	Probable transcriptional regulatory protein KdpE	regulatory proteins	P9WGN1
	Rv1028A	kdpF	CDS	1151920	1152012	+							Thought to be involved in stabilization of the KDP complex.	Probable membrane protein KdpF	cell wall and cell processes	Q79FT7
	Rv1028c	kdpD	CDS	1149104	1151686	-							Member of the two-component regulatory system KDPD/KDPE involved in the regulation of the KDP operon. KDPD may function as a membrane-associated protein kinase that phosphorylates KDPE|Rv1027c in response to environmental signals.	Probable sensor protein KdpD	regulatory proteins	P9WGL3
	Rv1029	kdpA	CDS	1152012	1153727	+							One of the components of the high-affinity ATP-driven potassium transport (or KDP) system, which catalyzes the hydrolysis of ATP coupled with the exchange of hydrogen and potassium ions [catalytic activity: ATP + H(2)O + K(+)(out) = ADP + phosphate + K(+)(in)].	Probable potassium-transporting ATPase a chain KdpA (potassium-translocating ATPase a chain) (ATP phosphohydrolase [potassium-transporting] a chain) (potassium binding and translocating subunit A)	cell wall and cell processes	P9WKF3
	Rv1030	kdpB	CDS	1153724	1155853	+							One of the components of the high-affinity ATP-driven potassium transport (or KDP) system, which catalyzes the hydrolysis of ATP coupled with the exchange of hydrogen and potassium ions [catalytic activity:ATP + H(2)O + K(+)(out) = ADP + phosphate + K(+)(in)].	Probable potassium-transporting P-type ATPase B chain KdpB (potassium-translocating ATPase B chain) (ATP phosphohydrolase [potassium-transporting] B chain) (potassium binding and translocating subunit B)	cell wall and cell processes	P9WPU3
	Rv1031	kdpC	CDS	1155853	1156422	+							One of the components of the high-affinity ATP-driven potassium transport (or KDP) system, which catalyzes the hydrolysis of ATP coupled with the exchange of hydrogen and potassium ions. The C subunit may be involved in assembly of the KDP complex. [catalytic activity: ATP + H(2)O + K(+)(out) = ADP + phosphate + K(+)(in)].	Probable potassium-transporting ATPase C chain KdpC (potassium-translocating ATPase C chain) (ATP phosphohydrolase [potassium-transporting] C chain) (potassium binding and translocating subunit C)	cell wall and cell processes	P9WKF1
	Rv1032c	trcS	CDS	1156426	1157955	-							Sensor part of the two component regulatory system TRCS/TRCR.	Two component sensor histidine kinase TrcS	regulatory proteins	P96368
	Rv1033c	trcR	CDS	1157963	1158736	-	Rv1033c	Rv1033c		Rv1033c	Rv1033c		Sensor part of the two component regulatory system TRCS/TRCR. Involved in transcriptional autoactivation: TRCR activates its own expression by interacting with the at-rich sequence of the TRCR promoter.	Two component transcriptional regulator TrcR	regulatory proteins	L7N689
	Rv1034c	Rv1034c	CDS	1158918	1159307	-	Rv1034c			Rv1034c			Possibly required for the transposition of the insertion element IS1560.	Probable transposase (fragment)	insertion seqs and phages	I6X043
	Rv1035c	Rv1035c	CDS	1159375	1160061	-							Possibly required for the transposition of the insertion element IS1560.	Probable transposase (fragment)	insertion seqs and phages	P96366
	Rv1036c	Rv1036c	CDS	1160095	1160433	-	Rv1036c	Rv1036c		Rv1036c	Rv1036c		Possibly required for the transposition of the insertion element IS1560.	Probable IS1560 transposase (fragment)	insertion seqs and phages	P96365
	Rv1037c	esxI	CDS	1160544	1160828	-	Rv1037c	Rv1037c	Rv1037c	Rv1037c	Rv1037c	Rv1037c	Unknown	Putative ESAT-6 like protein EsxI (ESAT-6 like protein 1)	cell wall and cell processes	P0DOA6
	Rv1038c	esxJ	CDS	1160855	1161151	-	Rv1038c	Rv1038c	Rv1038c	Rv1038c	Rv1038c	Rv1038c	Function unknown	ESAT-6 like protein EsxJ (ESAT-6 like protein 2)	cell wall and cell processes	P9WNJ9
	Rv1039c	PPE15	CDS	1161297	1162472	-	Rv1039c	Rv1039c	Rv1039c	Rv1039c	Rv1039c	Rv1039c	Function unknown	PPE family protein PPE15	PE/PPE	P9WI31
	Rv1040c	PE8	CDS	1162549	1163376	-	Rv1040c	Rv1040c	Rv1040c	Rv1040c	Rv1040c	Rv1040c	Function unknown	PE family protein PE8	PE/PPE	L7N667
	Rv1041c	Rv1041c	CDS	1164572	1165435	-	Rv1041c			Rv1041c			Possibly required for the transposition of an insertion element.	Probable is like-2 transposase	insertion seqs and phages	P96360
	Rv1042c	Rv1042c	CDS	1165092	1165499	-		Rv1042c		Rv1042c			Possibly required for the transposition of an insertion element.	Probable is like-2 transposase	insertion seqs and phages	L0T897
	Rv1043c	Rv1043c	CDS	1165781	1166806	-	Rv1043c			Rv1043c			Function unknown	Conserved hypothetical protein	conserved hypotheticals	P96358
	Rv1044	Rv1044	CDS	1167053	1167676	+	Rv1044			Rv1044			Function unknown	Conserved hypothetical protein	conserved hypotheticals	P96357
	Rv1045	Rv1045	CDS	1167673	1168554	+	Rv1045	Rv1045		Rv1045	Rv1045		Unknown	Hypothetical protein	conserved hypotheticals	P96356
	Rv1046c	Rv1046c	CDS	1168704	1169228	-	Rv1046c	Rv1046c		Rv1046c	Rv1046c		Unknown	Hypothetical protein	unknown	L0T8G6
	Rv1047	Rv1047	CDS	1169423	1170670	+							Possibly required for the transposition of the insertion element IS1081.	Probable transposase	insertion seqs and phages	P96354
	Rv1048c	Rv1048c	CDS	1171038	1172153	-	Rv1048c	Rv1048c	Rv1048c	Rv1048c	Rv1048c	Rv1048c	Unknown	Hypothetical protein	conserved hypotheticals	P96353
	Rv1049	Rv1049	CDS	1172386	1172832	+	Rv1049			Rv1049			Involved in transcriptional mechanism	Probable transcriptional repressor protein	regulatory proteins	I6Y5H3
	Rv1050	Rv1050	CDS	1172881	1173786	+	Rv1050			Rv1050			Function unknown; probably involved in cellular metabolism	Probable oxidoreductase	intermediary metabolism and respiration	O53398
	Rv1051c	Rv1051c	CDS	1173945	1174700	-							Function unknown	Conserved hypothetical protein	conserved hypotheticals	O53399
	Rv1052	Rv1052	CDS	1175723	1176112	+							Unknown	Hypothetical protein	conserved hypotheticals	O53400
	Rv1053c	Rv1053c	CDS	1176011	1176286	-							Unknown	Hypothetical protein	conserved hypotheticals	O53401
	Rv1054	Rv1054	CDS	1176928	1177242	+							Use for sequence integration. Integrase is necessary for integration of a phage into the host genome by site-specific recombination. In conjunction with excisionase, integrase is also necessary for excision of the prophage from the host genome.	Probable integrase (fragment)	insertion seqs and phages	O53402
	Rv1055	Rv1055	CDS	1177239	1177373	+							Use for sequence integration. Integrase is necessary for integration of a phage into the host genome by site-specific recombination. In conjunction with excisionase, integrase is also necessary for excision of the prophage from the host genome.	Possible integrase (fragment)	insertion seqs and phages	O53403
	Rv1056	Rv1056	CDS	1177628	1178392	+	Rv1056	Rv1056	Rv1056	Rv1056	Rv1056	Rv1056	Function unknown	Conserved protein	conserved hypotheticals	O53404
	Rv1057	Rv1057	CDS	1179396	1180577	+	Rv1057	Rv1057	Rv1057	Rv1057	Rv1057	Rv1057	Function unknown	Conserved hypothetical protein	conserved hypotheticals	O53405
	Rv1058	fadD14	CDS	1180684	1182315	+							Involved in the fatty acid beta oxidation pathway (degradation).	Probable medium chain fatty-acid-CoA ligase FadD14 (fatty-acid-CoA synthetase) (fatty-acid-CoA synthase)	lipid metabolism	O53406
	Rv1059	Rv1059	CDS	1182391	1183455	+							Function unknown	Conserved protein	conserved hypotheticals	O53407
	Rv1060	Rv1060	CDS	1183508	1183981	+							Unknown	Unknown protein	conserved hypotheticals	O53408
	Rv1061	Rv1061	CDS	1184015	1184878	+							Function unknown	Conserved protein	conserved hypotheticals	O53409
	Rv1062	Rv1062	CDS	1184883	1185740	+							Function unknown	Conserved hypothetical protein	conserved hypotheticals	O53410
	Rv1063c	Rv1063c	CDS	1185741	1186823	-	Rv1063c			Rv1063c			Function unknown	Conserved hypothetical protein	conserved hypotheticals	P9WIY9
	Rv1064c	lpqV	CDS	1186904	1187323	-	Rv1064c			Rv1064c			Unknown	Possible lipoprotein LpqV	cell wall and cell processes	P9WK57
	Rv1065	Rv1065	CDS	1187435	1188001	+							Function unknown	Conserved hypothetical protein	conserved hypotheticals	O53413
	Rv1066	Rv1066	CDS	1187998	1188393	+							Function unknown	Conserved hypothetical protein	conserved hypotheticals	O53414
	Rv1067c	PE_PGRS19	CDS	1188421	1190424	-	Rv1067c	Rv1067c	Rv1067c	Rv1067c	Rv1067c	Rv1067c	Function unknown	PE-PGRS family protein PE_PGRS19	PE/PPE	Q79FT3
	Rv1068c	PE_PGRS20	CDS	1190757	1192148	-	Rv1068c	Rv1068c	Rv1068c	Rv1068c	Rv1068c	Rv1068c	Function unknown	PE-PGRS family protein PE_PGRS20	PE/PPE	P9WIF9
	Rv1069c	Rv1069c	CDS	1192510	1194273	-	Rv1069c	Rv1069c	Rv1069c	Rv1069c	Rv1069c	Rv1069c	Function unknown	Conserved protein	conserved hypotheticals	O53417
	Rv1070c	echA8	CDS	1194270	1195043	-	Rv1070c			Rv1070c			Could possibly oxidize fatty acids using specific components [catalytic activity: (3S)-3-hydroxyacyl-CoA = trans-2(or 3)-enoyl-CoA + H(2)O].	Probable enoyl-CoA hydratase EchA8 (enoyl hydrase) (unsaturated acyl-CoA hydratase) (crotonase)	lipid metabolism	P9WNN9
	Rv1071c	echA9	CDS	1195055	1196092	-	Rv1071c	Rv1071c		Rv1071c	Rv1071c		Could possibly oxidize fatty acids using specific components [catalytic activity: (3S)-3-hydroxyacyl-CoA = trans-2(or 3)-enoyl-CoA + H(2)O].	Possible enoyl-CoA hydratase EchA9 (enoyl hydrase) (unsaturated acyl-CoA hydratase) (crotonase)	lipid metabolism	O53419
	Rv1072	Rv1072	CDS	1196279	1197115	+	Rv1072	Rv1072		Rv1072	Rv1072		Unknown	Probable conserved transmembrane protein	cell wall and cell processes	O53420
	Rv1073	Rv1073	CDS	1197231	1198082	+	Rv1073	Rv1073		Rv1073	Rv1073		Function unknown	Conserved hypothetical protein	conserved hypotheticals	O53421
	Rv1074c	fadA3	CDS	1198156	1199373	-	Rv1074c	Rv1074c	Rv1074c	Rv1074c	Rv1074c	Rv1074c	Function unknown, but supposedly involved in lipid degradation (beta oxidation).	Probable beta-ketoacyl CoA thiolase FadA3	lipid metabolism	O53422
	Rv1075c	Rv1075c	CDS	1199426	1200370	-	Rv1075c	Rv1075c	Rv1075c	Rv1075c	Rv1075c	Rv1075c	Function unknown	Conserved exported protein	cell wall and cell processes	O53423
	Rv1076	lipU	CDS	1200767	1201660	+	Rv1076	Rv1076		Rv1076	Rv1076		Hydrolyses lipids	Possible lipase LipU	intermediary metabolism and respiration	O53424
	Rv1077	cbs	CDS	1201717	1203111	+	Rv1077			Rv1077			Thought to be involved in homocysteine transulfuration [catalytic activity: L-serine + L-homocysteine = cystathionine + H2O]	Probable cystathionine beta-synthase Cbs (serine sulfhydrase) (beta-thionase) (hemoprotein H-450)	intermediary metabolism and respiration	P9WP51
	Rv1078	pra	CDS	1203313	1204035	+	Rv1078			Rv1078			Unknown	Probable proline-rich antigen homolog Pra	conserved hypotheticals	P9WIM7
	Rv1079	metB	CDS	1204067	1205233	+							Involved in methionine biosynthesis: converts O-succinyl-L-homoserine to cystathionine [catalytic activity: O-succinyl-L-homoserine + L-cysteine = cystathionine + succinate (can also use hydrogen sulfide and methanethiol as substrates)].	Cystathionine gamma-synthase MetB (CGS) (O-succinylhomoserine [thiol]-lyase)	intermediary metabolism and respiration	P9WGB7
	Rv1080c	greA	CDS	1205304	1205798	-							Necessary for efficient RNA polymerase transcription elongation past template-encoded arresting sites. The arresting sites in DNA have the property of trapping a certain fraction of elongating RNA polymerases that pass through, resulting in locked ternary complexes. Cleavage of the nascent trancript by cleavage factors such as GREA or GREB allows the resumption of elongation from the new 3'termin…	Probable transcription elongation factor GreA (transcript cleavage factor GreA)	information pathways	P9WMT9
	Rv1081c	Rv1081c	CDS	1205984	1206418	-							Unknown	Probable conserved membrane protein	cell wall and cell processes	O53429
	Rv1082	mca	CDS	1206520	1207386	+							Mycothiol-dependent detoxification enzyme, involved in mycothiol biosynthesis.	Mycothiol conjugate amidase Mca (mycothiol S-conjugate amidase)	virulence, detoxification, adaptation	P9WJN1
	Rv1083	Rv1083	CDS	1207383	1207649	+							Function unknown	Conserved hypothetical protein	conserved hypotheticals	O53431
	Rv1084	Rv1084	CDS	1207636	1209657	+							Function unknown	Conserved protein	conserved hypotheticals	O53432
	Rv1085c	Rv1085c	CDS	1209756	1210484	-		Rv1085c		Rv1085c			Unknown, but supposedly involved in virulence	Possible hemolysin-like protein	virulence, detoxification, adaptation	P9WFN7
	Rv1086	Rv1086	CDS	1210595	1211383	+							Catalyzes the first committed step in the synthesis of decaprenyl diphosphate, a molecule which has a central role in the biosynthesis of most features of the mycobacterial cell wall. Adds one isoprene unit to omega,E-geranyl diphosphate. The product, omega,E, Z-farnesyl diphosphate, is the putative substrate of Rv2361c product [catalytic activity: geranyl diphosphate + isopentenyl diphosphate = …	Short (C15) chain Z-isoprenyl diphosphate synthase (Z-FPP synthase) (Z-farnesyl diphosphate synthase) (Z-FPP synthetase) (Z-farnesyl diphosphate synthetase) (geranyltranstransferase) (farnesyl pyrophosphate synthetase)	cell wall and cell processes	P9WFF5
	Rv1087	PE_PGRS21	CDS	1211560	1213863	+	Rv1087	Rv1087	Rv1087	Rv1087	Rv1087	Rv1087	Function unknown	PE-PGRS family protein PE_PGRS21	PE/PPE	Q79FT0
	Rv1087A	Rv1087A	CDS	1214040	1214360	+	Rv1087A	Rv1087A	Rv1087A	Rv1087A	Rv1087A	Rv1087A	Function unknown	Conserved hypothetical protein	cell wall and cell processes	L7N654
	Rv1088	PE9	CDS	1214513	1214947	+	Rv1088	Rv1088	Rv1088	Rv1088	Rv1088	Rv1088	Function unknown	PE family protein PE9	PE/PPE	Q79FS8
	Rv1089	PE10	CDS	1214769	1215131	+	Rv1089	Rv1089	Rv1089	Rv1089	Rv1089	Rv1089	Function unknown	PE family protein PE10	PE/PPE	L0T5T4
	Rv1089A	celA2a	CDS	1215517	1215621	+	Rv1089A	Rv1089A	Rv1089A	Rv1089A	Rv1089A	Rv1089A	The biological conversion of cellulose to glucose generally requires three types of hydrolytic enzymes: (1) endoglucanases which cut internal beta-1,4-glucosidic bonds; (2) exocellobiohydrolases that cut the dissaccharide cellobiose from the nonreducing end of the cellulose polymer chain; (3) beta-1,4-glucosidases which hydrolyze the cellobiose and other short cello-oligosaccharides to glucose [c…	Probable cellulase CelA2a (endo-1,4-beta-glucanase) (endoglucanase) (carboxymethyl cellulase)	intermediary metabolism and respiration	Q79FS6
	Rv1090	celA2b	CDS	1215599	1216054	+	Rv1090	Rv1090	Rv1090	Rv1090	Rv1090	Rv1090	The biological conversion of cellulose to glucose generally requires three types of hydrolytic enzymes: (1) endoglucanases which cut internal beta-1,4-glucosidic bonds; (2) exocellobiohydrolases that cut the dissaccharide cellobiose from the nonreducing end of the cellulose polymer chain; (3) beta-1,4-glucosidases which hydrolyze the cellobiose and other short cello-oligosaccharides to glucose [c…	Probable cellulase CelA2b (endo-1,4-beta-glucanase) (endoglucanase) (carboxymethyl cellulase)	intermediary metabolism and respiration	O53438
	Rv1091	PE_PGRS22	CDS	1216469	1219030	+	Rv1091	Rv1091	Rv1091	Rv1091	Rv1091	Rv1091	Function unknown	PE-PGRS family protein PE_PGRS22	PE/PPE	Q79FS5
	Rv1092c	coaA	CDS	1219248	1220186	-							Coenzyme A (CoA) biosynthesis [catalytic activity: ATP + pantothenate = ADP + D-4'- phosphopantothenate.]	Probable pantothenate kinase CoaA (pantothenic acid kinase)	intermediary metabolism and respiration	P9WPA7
	Rv1093	glyA1	CDS	1220574	1221854	+							Interconversion of serine and glycine. Key enzyme in the biosynthesis of purines, lipids, hormones and other components [catalytic activity: 5,10-methylenetetrahydrofolate + glycine + H(2)O = tetrahydrofolate + L-serine.]	Serine hydroxymethyltransferase 1 GlyA1	intermediary metabolism and respiration	P9WGI9
	Rv1094	desA2	CDS	1221959	1222786	+							Thought to catalyze the principal conversion of saturated fatty acids to unsaturated fatty acids. Thought to convert stearoyl-ACP to oleoyl-ACP by introduction of a cis double bond between carbons delta-9 and delta-10 of the acyl chain [catalytic activity: stearoyl-[acyl-carrier protein] + AH2 + O2 = oleoyl-[acyl-carrier protein] + a + 2 H2O].	Possible acyl-[acyl-carrier protein] desaturase DesA2 (acyl-[ACP] desaturase) (stearoyl-ACP desaturase)	lipid metabolism	P9WNZ5
	Rv1095	phoH2	CDS	1222997	1224298	+							Unknown	Probable PHOH-like protein PhoH2 (phosphate starvation-inducible protein PSIH)	intermediary metabolism and respiration	O53443
	Rv1096	Rv1096	CDS	1224385	1225260	+							Probably involved in carbohydrate degradation. May hydrolyse the glycosidic bond between two or more carbohydrates or between a carbohydrate and a non-carbohydrate moiety.	Possible glycosyl hydrolase	intermediary metabolism and respiration	O53444
	Rv1097c	Rv1097c	CDS	1225263	1226144	-							Unknown	Probable membrane glycine and proline rich protein	cell wall and cell processes	O53445
	Rv1098c	fum	CDS	1226141	1227565	-							Involved in the tricarboxylic acid cycle. Catalyzes the reversible hydration of fumarate to L-malate [catalytic activity: (S)-malate = fumarate + H2O]	Probable fumarase Fum (fumarate hydratase)	intermediary metabolism and respiration	P9WN93
	Rv1099c	glpX	CDS	1227596	1228684	-							Involved in gluconeogenesis [catalytic activity: fructose-1,6-bisphosphate + H2O = D-fructose-6-phosphate + phosphate]	Fructose 1,6-bisphosphatase GlpX	intermediary metabolism and respiration	P9WN21
	Rv1100	Rv1100	CDS	1228683	1229384	+							Function unknown	Conserved protein	conserved hypotheticals	O53448
	Rv1101c	Rv1101c	CDS	1229391	1230548	-	Rv1101c	Rv1101c	Rv1101c	Rv1101c	Rv1101c	Rv1101c	Unknown	Conserved membrane protein	cell wall and cell processes	P9WFM3
	Rv1102c	mazF3	CDS	1230660	1230971	-	Rv1102c	Rv1102c		Rv1102c	Rv1102c		Sequence-specific mRNA cleavage	Toxin MazF3	virulence, detoxification, adaptation	P9WIH9
	Rv1103c	mazE3	CDS	1230971	1231291	-							Function unknown	Possible antitoxin MazE3	virulence, detoxification, adaptation	O53451
	Rv1104	Rv1104	CDS	1231301	1231990	+							In combination with MTV017.58|Rv1105 catalyzes hydrolysis of several beta-lactam antibiotic PNB esters to the corresponding free acid and PNB alcohol	Possible para-nitrobenzyl esterase (fragment)	intermediary metabolism and respiration	O53452
	Rv1105	Rv1105	CDS	1232311	1232826	+							In combination with MTV017.57|Rv1104 catalyzes hydrolysis of several beta-lactam antibiotic PNB esters to the corresponding free acid and PNB alcohol	Possible para-nitrobenzyl esterase (fragment)	intermediary metabolism and respiration	O53453
	Rv1106c	Rv1106c	CDS	1232844	1233956	-							Oxidizes 3-beta-hydroxysterols using NAD+ as cofactor	3-beta-hydroxysteroid dehydrogenase	intermediary metabolism and respiration	P9WQP7
	Rv1107c	xseB	CDS	1233966	1234223	-							Bidirectionally degrades single-stranded DNA into large acid-insoluble oligonucleotides, which are then degraded further into small acid-soluble oligonucleotides [catalytic activity: exonucleolytic cleavage in either 5'- to 3'- or 3'- to 5'-direction to yield 5'-phosphomononucleotides.]	Probable exodeoxyribonuclease VII (small subunit) XseB (exonuclease VII small subunit)	information pathways	P9WF29
	Rv1108c	xseA	CDS	1234213	1235460	-							Bidirectionally degrades single-stranded DNA into large acid-insoluble oligonucleotides, which are then degraded further into small acid-soluble oligonucleotides [catalytic activity: exonucleolytic cleavage in either 5'- to 3'- or 3'- to 5'-direction to yield 5'-phosphomononucleotides]	Probable exodeoxyribonuclease VII (large subunit) XseA (exonuclease VII large subunit)	information pathways	P9WF31
	Rv1109c	Rv1109c	CDS	1235457	1236095	-							Function unknown	Conserved protein	conserved hypotheticals	P9WM59
	Rv1110	lytB2	CDS	1236185	1237192	+	Rv1110			Rv1110			Unknown. In other organisms, LYTB product is involved in penicillin tolerance and control of the stringent response.	Probable LYTB-related protein LytB2	cell wall and cell processes	P9WKG1
	Rv1111c	Rv1111c	CDS	1237209	1238192	-							Function unknown	Conserved hypothetical protein	conserved hypotheticals	O86351
	Rv1112	Rv1112	CDS	1238255	1239328	+	Rv1112	Rv1112	Rv1112	Rv1112	Rv1112	Rv1112	Unknown	Probable GTP binding protein	conserved hypotheticals	O53459
	Rv1113	vapB32	CDS	1239416	1239613	+	Rv1113	Rv1113	Rv1113	Rv1113	Rv1113	Rv1113	Unknown	Possible antitoxin VapB32	virulence, detoxification, adaptation	P9WJ33
	Rv1114	vapC32	CDS	1239610	1239984	+	Rv1114	Rv1114	Rv1114	Rv1114	Rv1114	Rv1114	Unknown	Possible toxin VapC32. Contains PIN domain.	virulence, detoxification, adaptation	P9WF73
	Rv1115	Rv1115	CDS	1240187	1240885	+	Rv1115	Rv1115	Rv1115	Rv1115	Rv1115	Rv1115	Unknown	Possible exported protein	cell wall and cell processes	O06567
	Rv1116	Rv1116	CDS	1241003	1241188	+	Rv1116	Rv1116	Rv1116	Rv1116	Rv1116	Rv1116	Unknown	Hypothetical protein	conserved hypotheticals	O06568
	Rv1116A	Rv1116A	CDS	1241115	1241390	-	Rv1116A	Rv1116A	Rv1116A	Rv1116A	Rv1116A	Rv1116A	Function unknown	Conserved hypothetical protein (fragment)	conserved hypotheticals	L7N6A9
	Rv1117	Rv1117	CDS	1241633	1241956	+	Rv1117	Rv1117	Rv1117	Rv1117	Rv1117	Rv1117	Function unknown	Conserved protein	conserved hypotheticals	O06569
	Rv1118c	Rv1118c	CDS	1241971	1242831	-	Rv1118c			Rv1118c			Function unknown	Conserved protein	conserved hypotheticals	O06570
	Rv1119c	Rv1119c	CDS	1242864	1243013	-							Unknown	Hypothetical protein	conserved hypotheticals	O06571
	Rv1120c	Rv1120c	CDS	1243010	1243504	-							Function unknown	Conserved hypothetical protein	conserved hypotheticals	O06572
	Rv1121	zwf1	CDS	1243707	1245107	+							Involved in pentose phosphate pathway (first step) [catalytic activity: D-glucose 6-phosphate + NADP(+) = D-glucono-1,5-lactone 6-phosphate + NADPH.]	Probable glucose-6-phosphate 1-dehydrogenase Zwf1 (G6PD)	intermediary metabolism and respiration	P9WN71
	Rv1122	gnd2	CDS	1245129	1246151	+							Involved in hexose monophosphate shunt (pentose phosphate pathway). [catalytic activity: 6-phospho-D-gluconate + NADP+ = D-ribulose 5-phosphate + CO2 + NADPH]	Probable 6-phosphogluconate dehydrogenase, decarboxylating Gnd2	intermediary metabolism and respiration	O06574
	Rv1123c	bpoB	CDS	1246144	1247052	-							Supposedly involved in detoxification reactions.	Possible peroxidase BpoB (non-haem peroxidase)	virulence, detoxification, adaptation	O06575
	Rv1124	ephC	CDS	1247127	1248077	+							Thought to be involved in detoxification reactions following oxidative damage to lipids [catalytic activity: an epoxide + H(2)O = a glycol].	Probable epoxide hydrolase EphC (epoxide hydratase)	virulence, detoxification, adaptation	O06576
	Rv1125	Rv1125	CDS	1248082	1249326	+							Function unknown	Conserved hypothetical protein	conserved hypotheticals	O06577
	Rv1126c	Rv1126c	CDS	1249330	1249935	-							Function unknown	Conserved protein	conserved hypotheticals	O06578
	Rv1127c	ppdK	CDS	1249932	1251404	-							Catalyzes the reversible phosphorylation of pyruvate and phosphate [catalytic activity: ATP + pyruvate + phosphate = AMP + phosphoenolpyruvate + diphosphate]	Probable pyruvate, phosphate dikinase PpdK	intermediary metabolism and respiration	O06579
	Rv1128c	Rv1128c	CDS	1251617	1252972	-							Unknown	Conserved hypothetical protein	insertion seqs and phages	P9WM57
	Rv1129c	Rv1129c	CDS	1253074	1254534	-							Involved in transcriptional mechanism	Probable transcriptional regulator protein	regulatory proteins	O06581
	Rv1130	prpD	CDS	1254555	1256135	+							Involved in methyl citrate cycle	Possible methylcitrate dehydratase PrpD	intermediary metabolism and respiration	O06582
	Rv1131	prpC	CDS	1256132	1257313	+							Involved in methyl citrate cycle [catalytic activity: propionyl-CoA + oxaloacetate + H2O = 2-methylcitrate + CoA]	Probable methylcitrate synthase PrpC	intermediary metabolism and respiration	I6Y9Q3
	Rv1132	Rv1132	CDS	1257325	1259055	+							Unknown	Conserved membrane protein	cell wall and cell processes	O06583
	Rv1133c	metE	CDS	1259067	1261346	-							Catalyzes the transfer of a methyl group from 5-methyltetrahydrofolate to homocysteine resulting in methionine formation (pathway: terminal step in the de novo biosynthesis of methionine) [catalytic activity: 5-methyltetrahydropteroyltri-L-glutamate + L- homocysteine = tetrahydropteroyltri-L-glutamate + L-methionine.]	Probable 5-methyltetrahydropteroyltriglutamate--homocysteine methyltransferase MetE (methionine synthase, vitamin-B12 independent isozyme)	intermediary metabolism and respiration	P9WK07
	Rv1134	Rv1134	CDS	1261922	1262158	+							Unknown	Hypothetical protein	conserved hypotheticals	O06534
	Rv1135A	Rv1135A	CDS	1264314	1264556	+							Function unknown, but involved in lipid degradation [catalytic activity: 2 acetyl-CoA = CoA + acetoacetyl-CoA].	Possible acetyl-CoA acetyltransferase (acetoacetyl-CoA thiolase)	lipid metabolism	L7N682
	Rv1135c	PPE16	CDS	1262272	1264128	-							Function unknown	PPE family protein PPE16	PE/PPE	P9WI29
	Rv1136	Rv1136	CDS	1264606	1264947	+							Involved in carnitine metabolism.	Possible enoyl-CoA hydratase	lipid metabolism	O06536
	Rv1137c	Rv1137c	CDS	1265087	1265455	-							Unknown	Hypothetical protein	conserved hypotheticals	O06537
	Rv1138c	Rv1138c	CDS	1265472	1266488	-							Function unknown; probably involved in cellular metabolism.	Possible oxidoreductase	intermediary metabolism and respiration	O06538
	Rv1139c	Rv1139c	CDS	1266485	1266985	-							Function unknown	Conserved hypothetical membrane protein	cell wall and cell processes	O06539
	Rv1140	Rv1140	CDS	1267347	1268195	+							Function unknown	Probable integral membrane protein	cell wall and cell processes	O06540
	Rv1141c	echA11	CDS	1268203	1269009	-							Could possibly oxidize fatty acids using specific components [catalytic activity: (3S)-3-hydroxyacyl-CoA = trans-2(or 3)-enoyl-CoA + H(2)O].	Probable enoyl-CoA hydratase EchA11 (enoyl hydrase) (unsaturated acyl-CoA hydratase) (crotonase)	lipid metabolism	O06541
	Rv1142c	echA10	CDS	1269152	1269958	-							Could possibly oxidize fatty acids using specific components [catalytic activity: (3S)-3-hydroxyacyl-CoA = trans-2(or 3)-enoyl-CoA + H(2)O].	Probable enoyl-CoA hydratase EchA10 (enoyl hydrase) (unsaturated acyl-CoA hydratase) (crotonase)	lipid metabolism	O06542
	Rv1143	mcr	CDS	1270062	1271144	+	Rv1143			Rv1143			Required for bile acid synthesis and for catabolism of branched-chain fatty acids	Probable alpha-methylacyl-CoA racemase Mcr (2-methylacyl-CoA racemase) (2-arylpropionyl-CoA epimerase )	lipid metabolism	O06543
	Rv1144	Rv1144	CDS	1271156	1271908	+	Rv1144	Rv1144	Rv1144	Rv1144	Rv1144	Rv1144	Function unknown; supposedly involved in cellular metabolism.	Probable short-chain type dehydrogenase/reductase	intermediary metabolism and respiration	P9WGQ7
	Rv1145	mmpL13a	CDS	1272423	1273334	+	Rv1145	Rv1145	Rv1145	Rv1145	Rv1145	Rv1145	Unknown. Thought to be involved in fatty acid transport.	Probable conserved transmembrane transport protein MmpL13a	cell wall and cell processes	O06545
	Rv1146	mmpL13b	CDS	1273355	1274767	+	Rv1146	Rv1146		Rv1146	Rv1146		Unknown. Thought to be involved in fatty acid transport.	Probable conserved transmembrane transport protein MmpL13b	cell wall and cell processes	O06546
	Rv1147	Rv1147	CDS	1274900	1275550	+	Rv1147	Rv1147		Rv1147	Rv1147		Function unknown	Conserved protein	conserved hypotheticals	O06547
	Rv1148c	Rv1148c	CDS	1276300	1277748	-	Rv1148c	Rv1148c	Rv1148c	Rv1148c	Rv1148c	Rv1148c	Unknown	Conserved hypothetical protein	insertion seqs and phages	P9WM55
	Rv1149	Rv1149	CDS	1277893	1278300	+							Possibly required for the transposition of an insertion element	Possible transposase	insertion seqs and phages	L0T897
	Rv1150	Rv1150	CDS	1278269	1278820	+							Possibly required for the transposition of an insertion element	Possible transposase (fragment)	insertion seqs and phages
	Rv1151c	Rv1151c	CDS	1278904	1279617	-							Involved in transcriptional mechanism	Transcriptional regulatory protein	regulatory proteins	P9WGG3
	Rv1152	Rv1152	CDS	1279655	1280020	+							Involved in transcriptional mechanism	Probable transcriptional regulatory protein	regulatory proteins	O06550
	Rv1153c	omt	CDS	1279998	1280846	-							Function unknown, but supposedly involved in lipid metabolism	Probable O-methyltransferase Omt	lipid metabolism	O06551
	Rv1154c	Rv1154c	CDS	1280843	1281484	-							Unknown	Hypothetical protein	conserved hypotheticals	O06552
	Rv1155	Rv1155	CDS	1281429	1281872	+							May be involved in biosynthesis of pyridoxine (vitamin B6) and pyridoxal phosphate. Oxidize PNP and PMP into pyridoxal 5'-phosphate (PLP) [catalytic activity: pyridoxamine 5'-phosphate + H2O + O2 = pyridoxal 5'-phosphate + NH3 + H2O2]	Possible pyridoxamine 5'-phosphate oxidase (PNP/PMP oxidase) (pyridoxinephosphate oxidase) (PNPOX) (pyridoxine 5'-phosphate oxidase)	intermediary metabolism and respiration	O06553
	Rv1156	Rv1156	CDS	1282306	1282893	+							Function unknown	Conserved protein	conserved hypotheticals	O06554
	Rv1157c	Rv1157c	CDS	1283056	1284171	-							Function unknown	Conserved ala-, pro-rich protein	conserved hypotheticals	O06555
	Rv1158c	Rv1158c	CDS	1284179	1284862	-							Function unknown	Conserved hypothetical ala-, pro-rich protein	conserved hypotheticals	O06556
	Rv1159	pimE	CDS	1284992	1286287	+	Rv1159	Rv1159		Rv1159	Rv1159		Polyprenol-phosphate-mannose dependent mannosyltransferase involved in phosphatidylinositol mannoside synthesis	Mannosyltransferase PimE	cell wall and cell processes	P9WN01
	Rv1159A	Rv1159A	CDS	1286284	1286568	-	Rv1159A	Rv1159A		Rv1159A	Rv1159A		Unknown	Unknown protein	conserved hypotheticals	P0A5S2
	Rv1160	mutT2	CDS	1286595	1287020	+		Rv1160		Rv1160			Involved in the go system responsible for removing an oxidatively damaged form of guanine (7,8-dihydro-8-oxoguanine) from DNA and the nucleotide pool. 8-oxo-dGTP is inserted opposite DA and DC residues of template DNA with almost equal efficiency thus leading to A.T to G.C transversions. MUTT2 specifically degrades 8-oxo-dGTP to the monophosphate.	Probable mutator protein MutT2 (7,8-dihydro-8-oxoguanine-triphosphatase) (8-oxo-dGTPase)	information pathways	P9WIY1
	Rv1161	narG	CDS	1287328	1291026	+							Nitrate reduction [catalytic activity: nitrite + acceptor = nitrate + reduced acceptor].	Respiratory nitrate reductase (alpha chain) NarG	intermediary metabolism and respiration	P9WJQ3
	Rv1162	narH	CDS	1291065	1292741	+							Nitrate reduction [catalytic activity: nitrite + acceptor = nitrate + reduced acceptor].	Probable respiratory nitrate reductase (beta chain) NarH	intermediary metabolism and respiration	O06560
	Rv1163	narJ	CDS	1292798	1293403	+							Nitrate reduction [catalytic activity: nitrite + acceptor = nitrate + reduced acceptor].	Probable respiratory nitrate reductase (delta chain) NarJ	intermediary metabolism and respiration	O06561
	Rv1164	narI	CDS	1293406	1294146	+							Nitrate reduction [catalytic activity: nitrite + acceptor = nitrate + reduced acceptor].	Probable respiratory nitrate reductase (gamma chain) NarI	intermediary metabolism and respiration	O06562
	Rv1165	typA	CDS	1294168	1296054	+							Unknown; probably interacts with the ribosomes in a GTP dependent manner	Possible GTP-binding translation elongation factor TypA (tyrosine phosphorylated protein A) (GTP-binding protein)	information pathways	O06563
	Rv1166	lpqW	CDS	1296152	1298059	+	Rv1166			Rv1166			Unknown	Probable conserved lipoprotein LpqW	cell wall and cell processes	P9WGU7
	Rv1167c	Rv1167c	CDS	1298087	1298692	-	Rv1167c	Rv1167c		Rv1167c	Rv1167c		Involved in transcriptional mechanism.	Probable transcriptional regulatory protein	regulatory proteins	O50423
	Rv1168c	PPE17	CDS	1298764	1299804	-	Rv1168c	Rv1168c		Rv1168c	Rv1168c		Function unknown	PPE family protein PPE17	PE/PPE	P9WI27
	Rv1169c	lipX	CDS	1299822	1300124	-	Rv1169c	Rv1169c	Rv1169c	Rv1169c	Rv1169c	Rv1169c	Function unknown	PE family protein. Possible lipase LipX.	PE/PPE	Q79FR5
	Rv1170	mshB	CDS	1300304	1301215	+	Rv1170	Rv1170	Rv1170	Rv1170	Rv1170	Rv1170	Involved in mycothiol biosynthesis. 1-D-myo-inosityl-2-acetamido-2-deoxy-alpha-D-glucopyranoside (GlcNAc-Ins) is converted to 1-D-myo-inosityl-2-amino-2-deoxy-alpha-D-glucopyranoside (GlcN-Ins) by this enzyme. Seems to possess weak mycothiol conjugate amidase activity but SHOWS substantial deacetylation activity with 1-D-myo-inosityl-2-acetamido-2-deoxy-alpha-D-glucopyranoside (GlcNAc-Ins), a hyp…	N-acetyl-1-D-myo-inosityl-2-amino-2-deoxy-alpha-D-glucopyranoside deacetylase MshB (GlcNAc-Ins deacetylase)	intermediary metabolism and respiration	P9WJN3
	Rv1171	Rv1171	CDS	1301307	1301747	+	Rv1171			Rv1171			Unknown	Conserved hypothetical protein	conserved hypotheticals	O50427
	Rv1172c	PE12	CDS	1301755	1302681	-	Rv1172c	Rv1172c		Rv1172c	Rv1172c		Function unknown	PE family protein PE12	PE/PPE	L7N693
	Rv1173	fbiC	CDS	1302931	1305501	+	Rv1173	Rv1173		Rv1173	Rv1173		Essential for coenzyme F420 production: participates in a portion of the F420 biosynthetic pathway between pyrimidinedione and FO (biosynthesis intermediate), before the deazaflavin ring is formed.	Probable F420 biosynthesis protein FbiC	intermediary metabolism and respiration	P9WP77
	Rv1174c	TB8.4	CDS	1305669	1306001	-	Rv1174c	Rv1174c	Rv1174c	Rv1174c	Rv1174c	Rv1174c	Unknown function (secreted protein)	Low molecular weight T-cell antigen TB8.4	cell wall and cell processes	O50430
	Rv1175c	fadH	CDS	1306202	1308226	-	Rv1175c	Rv1175c	Rv1175c	Rv1175c	Rv1175c	Rv1175c	Catalyzes the NADP-dependent reduction of 2,4-dienoyl-CoA to yield trans-2- enoyl-CoA [catalytic activity: trans-2,3-didehydroacyl-CoA + NADP(+) = trans,trans-2,3,4,5-tetradehydroacyl-CoA + NADPH].	Probable NADPH dependent 2,4-dienoyl-CoA reductase FadH (2,4-dienoyl coenzyme A reductase) (4-enoyl-CoA reductase)	lipid metabolism	O50431
	Rv1176c	Rv1176c	CDS	1308223	1308792	-							Function unknown	Conserved hypothetical protein	conserved hypotheticals	O50432
	Rv1177	fdxC	CDS	1309005	1309331	+							Ferredoxins are iron-sulfur proteins that transfer electrons in a wide variety of metabolic reactions.	Probable ferredoxin FdxC	intermediary metabolism and respiration	O50433
	Rv1178	Rv1178	CDS	1309364	1310452	+							Function unknown; probably involved in cellular metabolism.	Probable aminotransferase	intermediary metabolism and respiration	O50434
	Rv1179c	Rv1179c	CDS	1310480	1313299	-							Unknown	Unknown protein	conserved hypotheticals	O50435
	Rv1180	pks3	CDS	1313725	1315191	+							Potentially involved in some intermediate steps for the synthesis of a polyketide molecule which may be involved in secondary metabolism. Supposedly involved in stationary-phase survival.	Probable polyketide beta-ketoacyl synthase Pks3	lipid metabolism	O50436
	Rv1181	pks4	CDS	1315234	1319982	+							Potentially involved in some intermediate steps for the synthesis of a polyketide molecule which may be involved in secondary metabolism.	Probable polyketide beta-ketoacyl synthase Pks4	lipid metabolism	O50437
	Rv1182	papA3	CDS	1320035	1321453	+							Function unknown; thought to be involved in lipid metabolism.	Probable conserved polyketide synthase associated protein PapA3	lipid metabolism	P9WIK5
	Rv1183	mmpL10	CDS	1321520	1324528	+							Unknown. Thought to be involved in fatty acid transport.	Probable conserved transmembrane transport protein MmpL10	cell wall and cell processes	P9WJU1
	Rv1184c	Rv1184c	CDS	1324532	1325611	-		Rv1184c		Rv1184c			Function unknown	Possible exported protein	cell wall and cell processes	O50440
	Rv1185c	fadD21	CDS	1325776	1327512	-							Function unknown, but supposedly involved in lipid degradation.	Probable fatty-acid-AMP ligase FadD21 (fatty-acid-AMP synthetase) (fatty-acid-AMP synthase)	lipid metabolism	P9WQ49
	Rv1186c	Rv1186c	CDS	1327689	1329305	-							Function unknown	Conserved protein	conserved hypotheticals	O50442
	Rv1187	rocA	CDS	1329390	1331021	+							Involved in the arginase pathway [catalytic activity: 1-pyrroline-5-carboxylate + NAD(+) + H(2)O = L-glutamate + NADH]	Probable pyrroline-5-carboxylate dehydrogenase RocA	intermediary metabolism and respiration	O50443
	Rv1188	Rv1188	CDS	1331021	1332010	+							Oxidizes proline to glutamate for use as a carbon and nitrogen source [catalytic activity: L-proline + acceptor + H2O = (S)-1-pyrroline-5-carboxylate + reduced acceptor]	Probable proline dehydrogenase	intermediary metabolism and respiration	O50444
	Rv1189	sigI	CDS	1332092	1332964	+							The sigma factor is an initiation factor that promotes attachment of the RNA polymerase to specific initiation sites and then is released	Possible alternative RNA polymerase sigma factor SigI	information pathways	P9WGH3
	Rv1190	Rv1190	CDS	1332980	1333858	+							Function unknown	Conserved hypothetical protein	conserved hypotheticals	O86348
	Rv1191	Rv1191	CDS	1333931	1334845	+	Rv1191	Rv1191		Rv1191	Rv1191		Function unknown	Conserved protein	conserved hypotheticals	O05293
	Rv1192	Rv1192	CDS	1334927	1335754	+	Rv1192	Rv1192		Rv1192	Rv1192		Unknown	Unknown protein	conserved hypotheticals	O05294
	Rv1193	fadD36	CDS	1335794	1337215	+							Function unknown, but supposedly involved in lipid degradation.	Probable fatty-acid-CoA ligase FadD36 (fatty-acid-CoA synthetase) (fatty-acid-CoA synthase)	lipid metabolism	O05295
	Rv1194c	Rv1194c	CDS	1337248	1338513	-	Rv1194c	Rv1194c	Rv1194c	Rv1194c	Rv1194c	Rv1194c	Function unknown	Conserved protein	conserved hypotheticals	O05296
	Rv1195	PE13	CDS	1339003	1339302	+	Rv1195	Rv1195	Rv1195	Rv1195	Rv1195	Rv1195	Function unknown	PE family protein PE13	PE/PPE	Q79FR3
	Rv1196	PPE18	CDS	1339349	1340524	+	Rv1196	Rv1196		Rv1196	Rv1196		Function unknown	PPE family protein PPE18	PE/PPE	L7N675
	Rv1197	esxK	CDS	1340659	1340955	+	Rv1197	Rv1197		Rv1197	Rv1197		Function unknown	ESAT-6 like protein EsxK (ESAT-6 like protein 3)	cell wall and cell processes	P9WNJ7
	Rv1198	esxL	CDS	1341006	1341290	+	Rv1198	Rv1198		Rv1198	Rv1198		Unknown	Putative ESAT-6 like protein EsxL (ESAT-6 like protein 4)	cell wall and cell processes	P9WNJ5
	Rv1199c	Rv1199c	CDS	1341358	1342605	-	Rv1199c	Rv1199c		Rv1199c	Rv1199c		Possibly required for the transposition of the insertion element IS1081.	Possible transposase	insertion seqs and phages	P60230
	Rv1200	Rv1200	CDS	1342942	1344219	+	Rv1200	Rv1200		Rv1200	Rv1200		Unknown; probably involved in transport accross the membrane (probably sugar transport).	Probable conserved integral membrane transport protein	cell wall and cell processes	O05301
	Rv1201c	dapD	CDS	1344216	1345169	-							Involved in biosynthesis of diaminopimelate and lysine from aspartate semialdehyde (at the third step) [catalytic activity: tetrahydrodipicolinate + succinyl-CoA + H2O = N-succinyl-2-amino-6-ketopimelate + coenzyme A]	Tetrahydrodipicolinate N-succinyltransferase DapD	intermediary metabolism and respiration	P9WP21
	Rv1202	dapE	CDS	1345260	1346324	+							Involved in biosynthesis of diaminopimelate and lysine from aspartate semialdehyde (at the fifth step) [catalytic activity: N-succinyl-ll-2,6-diaminoheptanedioate + H2O = succinate + ll-2,6-diaminoheptanedioate]	Probable succinyl-diaminopimelate desuccinylase DapE	intermediary metabolism and respiration	P9WHS9
	Rv1203c	Rv1203c	CDS	1346321	1346905	-							Unknown	Hypothetical protein	conserved hypotheticals	O05304
	Rv1204c	Rv1204c	CDS	1346936	1348624	-	Rv1204c			Rv1204c			Function unknown	Conserved hypothetical protein	conserved hypotheticals	O05305
	Rv1205	Rv1205	CDS	1348719	1349282	+	Rv1205			Rv1205			Function unknown	Conserved hypothetical protein	conserved hypotheticals	O05306
	Rv1206	fadD6	CDS	1349332	1351125	+	Rv1206			Rv1206			Function unknown, but supposed involvement in lipid degradation.	Probable fatty-acid-CoA ligase FadD6 (fatty-acid-CoA synthetase) (fatty-acid-CoA synthase)	lipid metabolism	O05307
	Rv1207	folP2	CDS	1351191	1352147	+							Involved in dihydrofolate biosynthesis [catalytic activity: 2-amino-4-hydroxy-6-hydroxymethyl-7,8-dihydropteridine diphosphate + 4-aminobenzoate = diphosphate + dihydropteroate]	Dihydropteroate synthase 2 FolP2 (DHPS 2) (dihydropteroate pyrophosphorylase 2)	intermediary metabolism and respiration	P9WNC9
	Rv1208	gpgS	CDS	1352144	1353118	+							Glucosylglycerate biosynthesis [catalytic activity: NDP-glucose + 3-phosphoglycerate = glucosyl-3-phsophoglycerate + NDP]	Probable glucosyl-3-phosphoglycerate synthase GpgS	intermediary metabolism and respiration	P9WMW9
	Rv1209	Rv1209	CDS	1353157	1353525	+							Function unknown	Conserved protein	conserved hypotheticals	O05310
	Rv1210	tagA	CDS	1353522	1354136	+	Rv1210	Rv1210		Rv1210	Rv1210		Involved in base excision repair. Hydrolysis of the deoxyribose N-glycosidic bond to excise 3-methyladenine from the damaged DNA polymer formed by alkylation lesions	Probable DNA-3-methyladenine glycosylase I TagA (tag I) (3-methyladenine-DNA glycosylase I, constitutive) (DNA-3-methyladenine glycosidase I)	information pathways	O05311
	Rv1211	Rv1211	CDS	1354243	1354470	+	Rv1211	Rv1211		Rv1211	Rv1211		Function unknown	Conserved protein	conserved hypotheticals	O05312
	Rv1212c	glgA	CDS	1354498	1355661	-							Function unknown; probably involved in cellular metabolism	Putative glycosyl transferase GlgA	intermediary metabolism and respiration	P9WMZ1
	Rv1213	glgC	CDS	1355836	1357050	+							Involved in glycogen biosynthesis (first step) [catalytic activity:ATP + alpha-D-glucose 1-phosphate = diphosphate + ADP-glucose].	Glucose-1-phosphate adenylyltransferase GlgC (ADP-glucose synthase) (ADP-glucose pyrophosphorylase)	intermediary metabolism and respiration	P9WN43
	Rv1214c	PE14	CDS	1357293	1357625	-							Function unknown	PE family protein PE14	PE/PPE	L7N6A7
	Rv1215c	Rv1215c	CDS	1357759	1359444	-							Function unknown	Conserved protein	conserved hypotheticals	O05316
	Rv1216c	Rv1216c	CDS	1359472	1360146	-							Function unknown	Probable conserved integral membrane protein	cell wall and cell processes	O05317
	Rv1217c	Rv1217c	CDS	1360155	1361801	-							Thought to be involved in active transport of tetronasin across the membrane (export): tetronasin resistance by an export mechanism. Responsible for the translocation of the substrate across the membrane.	Probable tetronasin-transport integral membrane protein ABC transporter	cell wall and cell processes	O05318
	Rv1218c	Rv1218c	CDS	1361798	1362733	-							Thought to be involved in active transport of tetronasin across the membrane (export): tetronasin resistance by an export mechanism. Responsible for energy coupling to the transport system.	Probable tetronasin-transport ATP-binding protein ABC transporter	cell wall and cell processes	O86311
	Rv1219c	Rv1219c	CDS	1362723	1363361	-							Involved in transcriptional mechanism.	Probable transcriptional regulatory protein	regulatory proteins	O86312
	Rv1220c	Rv1220c	CDS	1363503	1364150	-	Rv1220c	Rv1220c	Rv1220c	Rv1220c	Rv1220c	Rv1220c	Function unknown; involved in cellular metabolism	Probable methyltransferase	intermediary metabolism and respiration	P9WJZ7
	Rv1221	sigE	CDS	1364413	1365186	+	Rv1221	Rv1221	Rv1221	Rv1221	Rv1221	Rv1221	The sigma factor is an initiation factor that promotes attachment of the RNA polymerase to specific initiation sites and then is released. Seems to be regulated by sigh (Rv3223c product). Seems to regulate the heat-shock response.	Alternative RNA polymerase sigma factor SigE	information pathways	P9WGG7
	Rv1222	rseA	CDS	1365344	1365808	+	Rv1222	Rv1222		Rv1222	Rv1222		Regulates negatively SIGE|Rv1221	Anti-sigma factor RseA	information pathways	L0T905
	Rv1223	htrA	CDS	1365875	1367461	+	Rv1223	Rv1223		Rv1223	Rv1223		Possibly hydrolyzes peptides and/or proteins (seems to cleave preferentially after serine residue).	Probable serine protease HtrA (DEGP protein)	intermediary metabolism and respiration	O06291
	Rv1224	tatB	CDS	1367463	1367858	+	Rv1224			Rv1224			Involved in proteins export. This sec-independent pathway is termed tat for twin-arginine translocation system. This system mainly transports proteins with bound cofactors that require folding prior to export.	Probable protein TatB	cell wall and cell processes	P9WG99
	Rv1225c	Rv1225c	CDS	1367891	1368721	-							Function unknown	Conserved hypothetical protein	conserved hypotheticals	O33221
	Rv1226c	Rv1226c	CDS	1368832	1370295	-							Unknown	Probable transmembrane protein	cell wall and cell processes	O33222
	Rv1227c	Rv1227c	CDS	1370292	1370825	-							Unknown	Probable transmembrane protein	cell wall and cell processes	O33223
	Rv1228	lpqX	CDS	1370920	1371477	+							Unknown	Probable lipoprotein LpqX	cell wall and cell processes	O33224
	Rv1229c	mrp	CDS	1371777	1372949	-							Unknown: thought to be a ATP-binding protein.	Probable Mrp-related protein Mrp	intermediary metabolism and respiration	P9WJN7
	Rv1230c	Rv1230c	CDS	1372962	1374197	-							Unknown	Possible membrane protein	cell wall and cell processes	O86313
	Rv1231c	Rv1231c	CDS	1374322	1374864	-							Unknown	Probable membrane protein	cell wall and cell processes	O86314
	Rv1232c	Rv1232c	CDS	1374861	1376168	-							Function unknown	Conserved protein	conserved hypotheticals	O86315
	Rv1233c	Rv1233c	CDS	1376230	1376826	-							Function unknown	Conserved hypothetical membrane protein	cell wall and cell processes	O86316
	Rv1234	Rv1234	CDS	1376976	1377503	+							Unknown	Probable transmembrane protein	cell wall and cell processes	O50451
	Rv1235	lpqY	CDS	1377524	1378930	+							Thought to be involved in active transport of sugar across the membrane (import).	Probable sugar-binding lipoprotein LpqY	cell wall and cell processes	P9WGU9
	Rv1236	sugA	CDS	1378927	1379850	+							Involved in active transport of sugar across the membrane (import). Responsible for the translocation of the substrate across the membrane.	Probable sugar-transport integral membrane protein ABC transporter SugA	cell wall and cell processes	P9WG03
	Rv1237	sugB	CDS	1379855	1380679	+							Involved in active transport of sugar across the membrane (import). Responsible for the translocation of the substrate across the membrane.	Probable sugar-transport integral membrane protein ABC transporter SugB	cell wall and cell processes	P9WG01
	Rv1238	sugC	CDS	1380684	1381865	+							Involved in active transport of sugar across the membrane (import). Responsible for energy coupling to the transport system.	Probable sugar-transport ATP-binding protein ABC transporter SugC	cell wall and cell processes	P9WQI3
	Rv1239c	corA	CDS	1381942	1383042	-							Thought to be involved in transport of magnesium and cobalt ions across the membrane. Responsible for the translocation of the substrate across the membrane.	Possible magnesium and cobalt transport transmembrane protein CorA	cell wall and cell processes	O50455
	Rv1240	mdh	CDS	1383213	1384202	+							Involved in the conversion of malate to oxaloacetate [catalytic activity: (S)-malate + NAD+ = oxaloacetate + NADH].	Probable malate dehydrogenase Mdh	intermediary metabolism and respiration	P9WK13
	Rv1241	vapB33	CDS	1384278	1384538	+							Unknown	Possible antitoxin VapB33	virulence, detoxification, adaptation	O50456
	Rv1242	vapC33	CDS	1384535	1384966	+							Unknown	Possible toxin VapC33. Contains PIN domain.	virulence, detoxification, adaptation	P9WF69
	Rv1243c	PE_PGRS23	CDS	1384989	1386677	-	Rv1243c			Rv1243c			Function unknown	PE-PGRS family protein PE_PGRS23	PE/PPE	Q79FQ7
	Rv1244	lpqZ	CDS	1386857	1387717	+							Unknown	Probable lipoprotein LpqZ	cell wall and cell processes	O50459
	Rv1245c	Rv1245c	CDS	1387798	1388628	-							Function unknown; supposedly involved in cellular metabolism.	Probable short-chain type dehydrogenase/reductase	intermediary metabolism and respiration	O50460
	Rv1246c	relE	CDS	1388685	1388978	-							Function unknown	Toxin RelE	virulence, detoxification, adaptation	O50461
	Rv1247c	relB	CDS	1388975	1389244	-							Function unknown	Antitoxin RelB	virulence, detoxification, adaptation	O50462
	Rv1248c	Rv1248c	CDS	1389357	1393052	-	Rv1248c			Rv1248c			Involved in cellular metabolism. Has alpha-ketoglutarate dehydrogenase (KDH) [catalytic activity: 2-oxoglutarate + lipoamide = S-succinyldihydrolipoamide + CO2], alpha-ketoglutarate decarboxylase (KGD) [catalytic activity: 2-oxoglutarate = succinate semialdehyde + CO2], and 2-hydroxy-3-oxoadipate (HOA) synthase [catalytic activity: 2-oxoglutarate + glyoxylate + H+ = 2-hydroxy-3-oxoadipate + CO2] …	Multifunctional alpha-ketoglutarate metabolic enzyme	intermediary metabolism and respiration	P9WIS5
	Rv1249c	Rv1249c	CDS	1393194	1393982	-							Unknown	Possible membrane protein	cell wall and cell processes	O50464
	Rv1250	Rv1250	CDS	1394179	1395918	+							Thought to be involved in transport of drug across the membrane (export): drug resistance by an export mechanism (conferes resistance to toxic compounds by removing them for the cells). Responsible for the translocation of the substrate across the membrane.	Probable drug-transport integral membrane protein	cell wall and cell processes	P9WG87
	Rv1251c	Rv1251c	CDS	1395821	1399240	-							Function unknown	Conserved hypothetical protein	conserved hypotheticals	O50466
	Rv1252c	lprE	CDS	1399296	1399904	-							Unknown	Probable lipoprotein LprE	cell wall and cell processes	P9WK49
	Rv1253	deaD	CDS	1399970	1401661	+							Has a helix-destabilizing activity	Probable cold-shock DeaD-box protein A homolog DeaD (ATP-dependent RNA helicase dead homolog)	information pathways	P9WH05
	Rv1254	Rv1254	CDS	1401658	1402809	+							Catalyzes the acylation of the mycaminose sugar during midecamycin biosynthesis	Probable acyltransferase	intermediary metabolism and respiration	Q11064
	Rv1255c	Rv1255c	CDS	1402778	1403386	-							Involved in transcriptional mechanism.	Probable transcriptional regulatory protein	regulatory proteins	P9WMD5
	Rv1256c	cyp130	CDS	1403386	1404603	-							Cytochromes P450 are a group of heme-thiolate monooxygenases. They oxidize a variety of structurally unrelated compounds, including steroids, fatty acids, and xenobiotics.	Probable cytochrome P450 130 Cyp130	intermediary metabolism and respiration	P9WPN5
	Rv1257c	Rv1257c	CDS	1404717	1406084	-							Function unknown; probably involved in cellular metabolism	Probable oxidoreductase	intermediary metabolism and respiration	Q11061
	Rv1258c	Rv1258c	CDS	1406081	1407340	-							Thought to be involved in transport of undetermined substrate (possibly macrolide) across the membrane (export). Responsible for the translocation of the undetermined substrate across the membrane.	Probable conserved integral membrane transport protein	cell wall and cell processes	P9WJX9
	Rv1259	udgB	CDS	1407339	1408238	+							Involved in base excision repair. Excises uracil residues from the DNA which can arise as a result of misincorporation of dUMP residues by DNA polymerase or due to deamination of cytosine.	Probable uracil DNA glycosylase, UdgB	information pathways	P9WM53
	Rv1260	Rv1260	CDS	1408240	1409358	+							Function unknown; probably involved in cellular metabolism.	Probable oxidoreductase	intermediary metabolism and respiration	P9WM51
	Rv1261c	Rv1261c	CDS	1409484	1409933	-							Function unknown	Conserved protein	conserved hypotheticals	P9WP13
	Rv1262c	Rv1262c	CDS	1409938	1410372	-							Unknown	Hypothetical hit-like protein	conserved hypotheticals	P9WML1
	Rv1263	amiB2	CDS	1410431	1411819	+							Involved in cellular metabolism, active on 2- to 6- carbon aliphatic amides and on many aromatic amides [catalytic activity: a monocarboxylic acid amide + H(2)O = a monocarboxylate + NH(3)].	Probable amidase AmiB2 (aminohydrolase)	intermediary metabolism and respiration	P9WQ97
	Rv1264	Rv1264	CDS	1411894	1413087	+							Possibly involved in cAMP synthesis [catalytic activity: ATP = 3',5'-cyclic AMP + diphosphate]. Activity is PH-dependent. Inhibited by polyphosphates.	Adenylyl cyclase (ATP pyrophosphate-lyase) (adenylate cyclase)	intermediary metabolism and respiration	P9WMU9
	Rv1265	Rv1265	CDS	1413260	1413940	+	Rv1265		Rv1265	Rv1265	Rv1265		Unknown. Seems to be expressed during macrophage infection.	Unknown protein	conserved hypotheticals	P9WM49
	Rv1266c	pknH	CDS	1413960	1415840	-							Involved in signal transduction (via phosphorylation). Thought to be involved in arabinan metabolism, phosphorylating perhaps EMBR|Rv1267c [catalytic activity: ATP + a protein = ADP + a phosphoprotein].	Probable transmembrane serine/threonine-protein kinase H PknH (protein kinase H) (STPK H)	regulatory proteins	P9WI71
	Rv1267c	embR	CDS	1416181	1417347	-							Involved in transcriptional mechanism. Thought to regulate the biosynthesis of the mycobacterial cell wall arabinan and resistance to ethambutol (EMB; dextro-2,2'-(ethylenediimino)-DI-1-butanol), regulating EMBA|Rv3794 and EMBB|Rv3795.	Probable transcriptional regulatory protein EmbR	regulatory proteins	P9WGJ9
	Rv1268c	Rv1268c	CDS	1417658	1418356	-	Rv1268c			Rv1268c			Unknown	Hypothetical protein	conserved hypotheticals	P9WM47
	Rv1269c	Rv1269c	CDS	1418579	1418953	-							Unknown	Conserved probable secreted protein	cell wall and cell processes	P9WM45
	Rv1270c	lprA	CDS	1419014	1419748	-							Unknown	Possible lipoprotein LprA	cell wall and cell processes	P9WK55
	Rv1271c	Rv1271c	CDS	1419961	1420302	-							Unknown	Conserved hypothetical secreted protein	cell wall and cell processes	P9WM43
	Rv1272c	Rv1272c	CDS	1420410	1422305	-							Thought to be involved in active transport of drugs across the membrane (export): multidrugs resistance by an export mechanism. Responsible for energy coupling to the transport system and for the translocation of the substrate across the membrane.	Probable drugs-transport transmembrane ATP-binding protein ABC transporter	cell wall and cell processes	P9WQJ3
	Rv1273c	Rv1273c	CDS	1422302	1424050	-							Thought to be involved in active transport of drugs across the membrane (export): multidrugs resistance by an export mechanism. Responsible for energy coupling to the transport system and for the translocation of the substrate across the membrane.	Probable drugs-transport transmembrane ATP-binding protein ABC transporter	cell wall and cell processes	P9WQJ1
	Rv1274	lprB	CDS	1424197	1424754	+							Unknown	Possible lipoprotein LprB	cell wall and cell processes	P9WK53
	Rv1275	lprC	CDS	1424751	1425293	+							Unknown	Possible lipoprotein LprC	cell wall and cell processes	O86337
	Rv1276c	Rv1276c	CDS	1425438	1425914	-							Function unknown	Conserved hypothetical protein	conserved hypotheticals	P9WGF9
	Rv1277	Rv1277	CDS	1426164	1427417	+							Function unknown	Conserved hypothetical protein	conserved hypotheticals	Q50699
	Rv1278	Rv1278	CDS	1427414	1430041	+							Unknown	Hypothetical protein	conserved hypotheticals	P9WM41
	Rv1279	Rv1279	CDS	1430062	1431648	+							Function unknown; probably involved in cellular metabolism, probably electron-transfer-linked.	Probable dehydrogenase FAD flavoprotein GMC oxidoreductase	intermediary metabolism and respiration	P9WMV5
	Rv1280c	oppA	CDS	1431665	1433440	-							Involved in active transport of oligopeptide across the membrane (import). This protein is a component of the oligopeptide permease, a binding protein-dependent transport system; it binds peptides up to five amino acids long with high affinity.	Probable periplasmic oligopeptide-binding lipoprotein OppA	cell wall and cell processes	P9WGU5
	Rv1281c	oppD	CDS	1433433	1435271	-							Involved in active transport of oligopeptide across the membrane (import). Responsible for energy coupling to the transport system.	Probable oligopeptide-transport ATP-binding protein ABC transporter OppD	cell wall and cell processes	P9WQJ5
	Rv1282c	oppC	CDS	1435268	1436143	-							Involved in active transport of oligopeptide across the membrane (import). Responsible for the translocation of the substrate across the membrane.	Probable oligopeptide-transport integral membrane protein ABC transporter OppC	cell wall and cell processes	P9WFZ9
	Rv1283c	oppB	CDS	1436140	1437117	-							Involved in active transport of oligopeptide across the membrane (import). Responsible for the translocation of the substrate across the membrane.	Probable oligopeptide-transport integral membrane protein ABC transporter OppB	cell wall and cell processes	P9WFZ7
	Rv1284	canA	CDS	1437324	1437815	+							Catalyzes reversible dehydration of CO2 to form bicarbonate	Beta-carbonic anhydrase	intermediary metabolism and respiration	P9WPJ7
	Rv1285	cysD	CDS	1437909	1438907	+							Involved in sulfate activation pathway. First step in the sulfate activation pathway. This reaction occurs early in the reductive branch of the cysteine biosynthetic pathway [catalytic activity:ATP + sulfate = diphosphate + adenylylsulfate]	Probable sulfate adenylyltransferase subunit 2 CysD	intermediary metabolism and respiration	P9WIK1
	Rv1286	cysN	CDS	1438907	1440751	+							ATP sulfurylase may be the GTPase, regulating ATP sulfurylase activity [catalytic activity 1: ATP + sulfate = diphosphate + adenylylsulfate] and APS kinase catalyzes the synthesis of activated sulfate [catalytic activity 2: ATP + adenylylsulfate = ADP + 3'- phosphoadenylylsulfate]. First and second steps in the sulfate activation pathway. These reactions occurs early in the reductive branch of th…	Probable bifunctional enzyme CysN/CysC: sulfate adenyltransferase (subunit 1) + adenylylsulfate kinase	intermediary metabolism and respiration	P9WNM5
	Rv1287	Rv1287	CDS	1440805	1441290	+							Function unknown	Conserved hypothetical protein	conserved hypotheticals	P9WME3
	Rv1288	Rv1288	CDS	1441348	1442718	+	Rv1288	Rv1288		Rv1288	Rv1288		Function unknown	Conserved protein	conserved hypotheticals	P9WM39
	Rv1289	Rv1289	CDS	1442767	1443399	+	Rv1289	Rv1289	Rv1289	Rv1289	Rv1289	Rv1289	Unknown	Unknown protein	conserved hypotheticals	P9WM37
	Rv1290A	Rv1290A	CDS	1445058	1445372	+							Unknown	Hypothetical protein	conserved hypotheticals	Q79FQ6
	Rv1290c	Rv1290c	CDS	1443482	1445047	-							Function unknown. Thought to be involved in virulence.	Conserved protein	conserved hypotheticals	P9WM35
	Rv1291c	Rv1291c	CDS	1445499	1445834	-							Unknown	Conserved hypothetical secreted protein	cell wall and cell processes	P9WM33
	Rv1292	argS	CDS	1446379	1448031	+							Involved in translation mechanism [catalytic activity: ATP + L-arginine + tRNA(ARG) = AMP + diphosphate + L-arginyl-tRNA(ARG)].	Probable arginyl-tRNA synthetase ArgS (ARGRS) (arginine--tRNA ligase)	information pathways	P9WFW5
	Rv1293	lysA	CDS	1448028	1449371	+							Involved in biosynthesis of lysine (last step) [catalytic activity: MESO-2,6-diaminoheptanedioate = L-lysine + CO(2)].	Diaminopimelate decarboxylase LysA (DAP decarboxylase)	intermediary metabolism and respiration	P9WIU7
	Rv1294	thrA	CDS	1449375	1450700	+							Involved in the conversion of L-aspartate to homoserine (third step). Homoserine participates in the biosynthesis of threonine and then isoleucine and in the biosynthesis of methionine [catalytic activity: L-homoserine + NAD(P)(+) = L-aspartate 4-semialdehyde + NAD(P)H.]	Probable homoserine dehydrogenase ThrA	intermediary metabolism and respiration	P9WPX1
	Rv1295	thrC	CDS	1450697	1451779	+							Involved in threonine biosynthesis [catalytic activity: O-phospho-L-homoserine + H(2)O = L-threonine + phosphate]	Threonine synthase ThrC (ts)	intermediary metabolism and respiration	P9WG59
	Rv1296	thrB	CDS	1451997	1452947	+							Threonine biosynthesis from asparate (fourth step) [catalytic activity: ATP + L-homoserine = ADP + O-phospho-L-homoserine].	Probable homoserine kinase ThrB	intermediary metabolism and respiration	P9WKE7
	Rv1297	rho	CDS	1453204	1455012	+	Rv1297	Rv1297	Rv1297	Rv1297	Rv1297	Rv1297	Facilitates transcription termination by a mechanism that involves rho binding to the nascent RNA, activation of rho'S RNA-dependent ATPase activity, and release of the mRNA from the DNA template	Probable transcription termination factor Rho homolog	information pathways	P9WHF3
	Rv1298	rpmE	CDS	1455163	1455405	+		Rv1298		Rv1298			Involved in translation	50S ribosomal protein L31 RpmE	information pathways	P9WHA1
	Rv1299	prfA	CDS	1455495	1456568	+							Peptide chain release factor 1 directs the termination of translation in response to the peptide chain termination codons UAG and UAA	Probable peptide chain release factor 1 PrfA (RF-1)	information pathways	P9WHG3
	Rv1300	hemK	CDS	1456565	1457542	+							Possibly involved in the oxidation of protoporphyrinogen into protoporphyrin IX	Probable HemK protein homolog HemK	intermediary metabolism and respiration	P9WHV3
	Rv1301	Rv1301	CDS	1457558	1458211	+							Function unknown	Conserved protein	conserved hypotheticals	P9WGC9
	Rv1302	rfe	CDS	1458295	1459509	+	Rv1302	Rv1302	Rv1302	Rv1302	Rv1302	Rv1302	Thought to be involved in AG biosynthesis. May be the tunicamycin sensitive transferase that catalyzes the synthesis of GlcNAc-pyrophosphorylundecaprenol (lipid I), the first lipid-linked intermediate involved in ECA synthesis.	Probable undecapaprenyl-phosphate alpha-N-acetylglucosaminyltransferase Rfe (UDP-GlcNAc transferase)	cell wall and cell processes	P9WMW5
	Rv1303	Rv1303	CDS	1459766	1460251	+	Rv1303	Rv1303	Rv1303	Rv1303	Rv1303	Rv1303	Function unknown	Conserved hypothetical transmembrane protein	cell wall and cell processes	P9WM31
	Rv1304	atpB	CDS	1460244	1460996	+	Rv1304	Rv1304	Rv1304	Rv1304	Rv1304	Rv1304	Key component of the proton channel; it may play a direct role in the translocation of protons (H+) across the membrane	Probable ATP synthase a chain AtpB (protein 6)	intermediary metabolism and respiration	P9WPV7
	Rv1305	atpE	CDS	1461045	1461290	+	Rv1305	Rv1305	Rv1305	Rv1305	Rv1305	Rv1305	This is one of the three chains of the nonenzymatic component (cf(0) subunit) of the ATPase complex.	Probable ATP synthase C chain AtpE (lipid-binding protein) (dicyclohexylcarbodiimide-binding protein)	intermediary metabolism and respiration	P9WPS1
	Rv1306	atpF	CDS	1461321	1461836	+	Rv1306	Rv1306	Rv1306	Rv1306	Rv1306	Rv1306	This is one of the three chains of the nonenzymatic component (cf(0) subunit) of the ATPase complex.	Probable ATP synthase B chain AtpF	intermediary metabolism and respiration	P9WPV5
	Rv1307	atpH	CDS	1461843	1463183	+	Rv1307	Rv1307		Rv1307	Rv1307		This protein seems to be part of the stalk that LINKS cf(0) to cf(1). It either transmits conformational changes from cf(0) into cf(1) or is implicated in proton conduction [catalytic activity: ATP + H(2)O + H(+)(in) = ADP + phosphate + H(+)(out)]	Probable ATP synthase delta chain AtpH	intermediary metabolism and respiration	P9WPV3
	Rv1308	atpA	CDS	1463228	1464877	+							Produces ATP from ADP in the presence of a proton gradient across the membrane. The alpha chain is a regulatory subunit [catalytic activity:ATP + H(2)O + H(+)(in) = ADP + phosphate + H(+)(out)]	Probable ATP synthase alpha chain AtpA	intermediary metabolism and respiration	P9WPU7
	Rv1309	atpG	CDS	1464884	1465801	+							Produces ATP from ADP in the presence of a proton gradient across the membrane. The gamma chain is believed to be important in regulating ATPase activity and the flow of protons through the cf(0) complex.	Probable ATP synthase gamma chain AtpG	intermediary metabolism and respiration	P9WPU9
	Rv1310	atpD	CDS	1465841	1467301	+							Produces ATP from ADP in the presence of a proton gradient across the membrane. The beta chain is the catalytic subunit [catalytic activity: ATP + H(2)O + H(+)(in) = ADP + phosphate + H(+)(out)]	Probable ATP synthase beta chain AtpD	intermediary metabolism and respiration	P9WPU5
	Rv1311	atpC	CDS	1467315	1467680	+							Produces ATP from ADP in the presence of a proton gradient across the membrane [catalytic activity: ATP + H(2)O + H(+)(in) = ADP + phosphate + H(+)(out)]	Probable ATP synthase epsilon chain AtpC	intermediary metabolism and respiration	P9WPV1
	Rv1312	Rv1312	CDS	1467688	1468131	+							Unknown	Conserved hypothetical secreted protein	cell wall and cell processes	P9WM29
	Rv1313c	Rv1313c	CDS	1468171	1469505	-							Possibly required for the transposition of the insertion element IS1557.	Possible transposase	insertion seqs and phages	P9WKH7
	Rv1314c	Rv1314c	CDS	1469671	1470252	-							Function unknown	Conserved protein	conserved hypotheticals	P9WP99
	Rv1315	murA	CDS	1470321	1471577	+	Rv1315	Rv1315	Rv1315	Rv1315	Rv1315	Rv1315	Involved in cell wall formation; peptidoglycan biosynthesis. Adds enolpyruvyl to UDP-N-acetylglucosamine [catalytic activity: phosphoenolpyruvate + UDP-N-acetyl-D- glucosamine = phosphate + UDP-N-acetyl-3-O-(1-carboxyvinyl)-D-glucosamine]	Probable UDP-N-acetylglucosamine 1-carboxyvinyltransferase MurA	cell wall and cell processes	P9WJM1
	Rv1316c	ogt	CDS	1477134	1477631	-	Rv1316c	Rv1316c	Rv1316c	Rv1316c	Rv1316c	Rv1316c	Repair of alkylated guanine in DNA by stoichiometrically transferring the alkyl group at the O-6 position to a cysteine residue in the enzyme. This is a suicide reaction: the enzyme is irreversibly inactivated [catalytic activity: DNA (containing 6-O-methylguanine) + [protein]-L-cysteine = DNA (without 6-O-methylguanine) + protein S-methyl-L-cysteine.]	Methylated-DNA--protein-cysteine methyltransferase Ogt (6-O-methylguanine-DNA methyltransferase) (O-6-methylguanine-DNA-alkyltransferase)	information pathways	P9WJW5
	Rv1317c	alkA	CDS	1477628	1479118	-	Rv1317c	Rv1317c	Rv1317c	Rv1317c	Rv1317c	Rv1317c	Involved in the adaptive response to alkylation damage in DNA caused by alkylating agents. Repairs the SP diastereomer of DNA methylphosphotriester lesions by a direct and irreversible transfer of the methyl group to one of its own cysteine residues. The methylated ALKA protein acts as a positive regulator of its own synthesis, as well as that of other proteins.	Probable bifunctional regulatory protein and DNA repair enzyme AlkA (regulatory protein of adaptative response) (methylphosphotriester-DNA--protein-cysteine S-methyltransferase)	information pathways	P9WJW3
	Rv1318c	Rv1318c	CDS	1479199	1480824	-							Thought to play an essential role in regulation of cellular metabolism by catalysing the synthesis of a second messenger, camp [catalytic activity: ATP = 3',5'-cyclic AMP + pyrophosphate].	Possible adenylate cyclase (ATP pyrophosphate-lyase) (adenylyl cyclase)	intermediary metabolism and respiration	P9WQ33
	Rv1319c	Rv1319c	CDS	1480894	1482501	-	Rv1319c	Rv1319c	Rv1319c	Rv1319c	Rv1319c	Rv1319c	Thought to play an essential role in regulation of cellular metabolism by catalysing the synthesis of a second messenger, camp [catalytic activity: ATP = 3',5'-cyclic AMP + pyrophosphate].	Possible adenylate cyclase (ATP pyrophosphate-lyase) (adenylyl cyclase)	intermediary metabolism and respiration	P9WQ31
	Rv1320c	Rv1320c	CDS	1482514	1484217	-		Rv1320c		Rv1320c			Thought to play an essential role in regulation of cellular metabolism by catalysing the synthesis of a second messenger, cAMP. May be involved in virulence [catalytic activity: ATP = 3',5'-cyclic AMP + pyrophosphate].	Possible adenylate cyclase (ATP pyrophosphate-lyase) (adenylyl cyclase)	intermediary metabolism and respiration	P9WQ29
	Rv1321	Rv1321	CDS	1484279	1484959	+							Function unknown	Conserved hypothetical protein	conserved hypotheticals	P9WIY5
	Rv1322	Rv1322	CDS	1484982	1485278	+							Function unknown	Conserved hypothetical protein	conserved hypotheticals	P9WM27
	Rv1322A	Rv1322A	CDS	1485313	1485771	-							Function unknown	Conserved protein	conserved hypotheticals	L7N6B1
	Rv1323	fadA4	CDS	1485862	1487031	+							Function unknown, but supposed involvement in lipid degradation [catalytic activity: 2 acetyl-CoA = CoA + acetoacetyl-CoA].	Probable acetyl-CoA acetyltransferase FadA4 (acetoacetyl-CoA thiolase)	lipid metabolism	P9WG69
	Rv1324	Rv1324	CDS	1487161	1488075	+							Thioredoxin participates in various redox reactions through the reversible oxidation of its active center dithiol, to a disulfide, & catalyzes dithiol-disulfide exchange reactions	Possible thioredoxin	intermediary metabolism and respiration	P9WG61
	Rv1325c	PE_PGRS24	CDS	1488154	1489965	-							Function unknown	PE-PGRS family protein PE_PGRS24	PE/PPE	P9WIF7
	Rv1326c	glgB	CDS	1490117	1492312	-							Involved in glycogen biosynthesis (cytoplasmic polysaccharides) (third step) [catalytic activity: formation of 1,6-glucosidic linkages of glycogen].	1,4-alpha-glucan branching enzyme GlgB (glycogen branching enzyme)	intermediary metabolism and respiration	P9WN45
	Rv1327c	glgE	CDS	1492320	1494425	-							Function unknown; probably involved in polysaccharides degradation.	M1P-dependent maltosyltransferase GlgE	intermediary metabolism and respiration	P9WQ17
	Rv1328	glgP	CDS	1494564	1497155	+							Phosphorylase is an important allosteric enzyme in carbohydrate metabolism. Enzymes from different sources differ in their regulatory mechanisms and in their natural substrates. However, all known phosphorylases share catalytic and structural properties [catalytic activity: {(1,4)-alpha-D-glucosyl}(N) + phosphate = {(1,4)-alpha-D-glucosyl}(N-1) + alpha-D-glucose 1-phosphate].	Probable glycogen phosphorylase GlgP	intermediary metabolism and respiration	P9WMW1
	Rv1329c	dinG	CDS	1497195	1499189	-							Probable helicase involved in DNA repair and perhaps also replication.	Probable ATP-dependent helicase DinG	information pathways	P9WMR5
	Rv1330c	pncB1	CDS	1499213	1500559	-							Involved in NAD salvage. Phosphoribosylation of nicotinic acid. [catalytic activity: nicotinate + 5-phosphoribosyl 1-pyrophosphate = nicotinate mononucleotide + diphosphate]	Nicotinic acid phosphoribosyltransferase PncB1	intermediary metabolism and respiration	P9WJI9
	Rv1331	Rv1331	CDS	1500661	1500966	+							Function unknown	Conserved hypothetical protein	conserved hypotheticals	P9WPC1
	Rv1332	Rv1332	CDS	1500926	1501582	+							Involved in transcriptional mechanism.	Probable transcriptional regulatory protein	regulatory proteins	P9WM25
	Rv1333	Rv1333	CDS	1501599	1502633	+							Function unknown; probably involved in cellular metabolism	Probable hydrolase	intermediary metabolism and respiration	P9WM23
	Rv1334	mec	CDS	1502641	1503081	+							Possibly involved in cysteine biosynthesis. Generates cysteine from hydrolysis of CysO-CYS.	Possible hydrolase	intermediary metabolism and respiration	P9WHS1
	Rv1335	cysO	CDS	1503103	1503384	+							Probably involved in cysteine biosynthesis, as sulfur donor in thiocarboxylated form.	Sulfur carrier protein CysO	intermediary metabolism and respiration	P9WP33
	Rv1336	cysM	CDS	1503394	1504365	+	Rv1336			Rv1336			Involved in cysteine biosynthesis [catalytic activity: O-phospho-L-serine + H(2)S = L-cysteine + phosphate]	Cysteine synthase B CysM (CSASE B) (O-phosphoserine sulfhydrylase B) (O-phosphoserine (thiol)-lyase B)	intermediary metabolism and respiration	P9WP53
	Rv1337	Rv1337	CDS	1504356	1505078	+	Rv1337	Rv1337	Rv1337	Rv1337	Rv1337	Rv1337	Unknown	Probable integral membrane protein	cell wall and cell processes	P9WM21
	Rv1338	murI	CDS	1505075	1505890	+	Rv1338	Rv1338	Rv1338	Rv1338	Rv1338	Rv1338	Involved in peptidoglycan biosynthesis. Provides the (R)-glutamic acid required for cell wall biosynthesis [catalytic activity: L-glutamate = D-glutamate]	Probable glutamate racemase MurI	cell wall and cell processes	P9WPW9
	Rv1339	Rv1339	CDS	1505917	1506738	+	Rv1339	Rv1339	Rv1339	Rv1339	Rv1339	Rv1339	Function unknown	Conserved protein	conserved hypotheticals	P9WGC1
	Rv1340	rphA	CDS	1506755	1507534	+							RNase PH is a phosphorolytic exoribonuclease that removes nucleotide residues following the -CCA terminus of tRNA and adds nucleotides to the ends of RNA molecules by using nucleoside diphosphates as substrates [catalytic activity: {tRNA}(N+1) + phosphate = {tRNA}(N) + a nucleoside diphosphate].	Probable ribonuclease RphA (RNase PH) (tRNA nucleotidyltransferase)	information pathways	P9WGZ7
	Rv1341	Rv1341	CDS	1507573	1508187	+							Function unknown	Conserved protein	conserved hypotheticals	P9WMR7
	Rv1342c	Rv1342c	CDS	1508184	1508546	-							Unknown	Conserved membrane protein	cell wall and cell processes	P9WM19
	Rv1343c	lprD	CDS	1508543	1508923	-							Unknown	Probable conserved lipoprotein LprD	cell wall and cell processes	P9WK51
	Rv1344	mbtL	CDS	1508968	1509288	+							Thought to be involved in the biogenesis of the hydroxyphenyloxazoline-containing siderophore mycobactins	Acyl carrier protein (ACP) MbtL	lipid metabolism	P9WQF1
	Rv1345	mbtM	CDS	1509281	1510846	+							Thought to be involved in the biogenesis of the hydroxyphenyloxazoline-containing siderophore mycobactins	Probable fatty acyl-AMP ligase MbtM	lipid metabolism	P9WQ41
	Rv1346	mbtN	CDS	1510846	1512006	+							Thought to be involved in the biogenesis of the hydroxyphenyloxazoline-containing siderophore mycobactins	Acyl-CoA dehydrogenase MbtN	lipid metabolism	P9WQF9
	Rv1347c	mbtK	CDS	1511973	1512605	-							Involved in the biogenesis of the hydroxyphenyloxazoline-containing siderophore mycobactins	Lysine N-acetyltransferase MbtK	lipid metabolism	P9WK15
	Rv1348	irtA	CDS	1513047	1515626	+							Involved in iron homeostasis. Responsible for energy coupling to the transport system and for the translocation of the substrate across the membrane.	Iron-regulated transporter IrtA	cell wall and cell processes	P9WQJ9
	Rv1349	irtB	CDS	1515623	1517362	+							Involved in iron homeostasis. Responsible for energy coupling to the transport system and for the translocation of the substrate across the membrane.	Iron-regulated transporter IrtB	cell wall and cell processes	P9WQJ7
	Rv1350	fabG2	CDS	1517491	1518234	+							Involved in the fatty acid biosynthesis pathway (first reduction step) [catalytic activity: (3R)-3-hydroxyacyl-[acyl-carrier protein] + NADP+ = 3-oxoacyl-[acyl-carrier protein] + NADPH].	Probable 3-oxoacyl-[acyl-carrier protein] reductase FabG2 (3-ketoacyl-acyl carrier protein reductase)	lipid metabolism	P9WGR9
	Rv1351	Rv1351	CDS	1518231	1518560	+							Unknown	Hypothetical protein	conserved hypotheticals	P9WM17
	Rv1352	Rv1352	CDS	1518763	1519134	+							Function unknown	Conserved protein	conserved hypotheticals	P9WM15
	Rv1353c	Rv1353c	CDS	1519200	1519985	-							Involved in transcriptional mechanism	Probable transcriptional regulatory protein	regulatory proteins	P9WMD3
	Rv1354c	Rv1354c	CDS	1520005	1521876	-							Function unknown	Conserved hypothetical protein	conserved hypotheticals	P9WM13
	Rv1355c	moeY	CDS	1521885	1524032	-							Involved in biosynthesis of a demolybdo cofactor (molybdopterin), necessary for molybdoenzymes. Plays a role in the activation of the small subunit of the molybdopterin converting factor (MOAD)	Possible molybdopterin biosynthesis protein MoeY	intermediary metabolism and respiration	P9WM11
	Rv1356c	Rv1356c	CDS	1524029	1524820	-	Rv1356c	Rv1356c	Rv1356c	Rv1356c	Rv1356c	Rv1356c	Unknown	Hypothetical protein	conserved hypotheticals	P9WM09
	Rv1357c	Rv1357c	CDS	1525293	1526216	-	Rv1357c	Rv1357c	Rv1357c	Rv1357c	Rv1357c	Rv1357c	Function unknown	Conserved hypothetical protein	conserved hypotheticals	P9WM07
	Rv1358	Rv1358	CDS	1526612	1530091	+							Involved in transcriptional mechanism	Probable transcriptional regulatory protein	regulatory proteins	Q11028
	Rv1359	Rv1359	CDS	1530173	1530925	+							Involved in transcriptional mechanism	Probable transcriptional regulatory protein	regulatory proteins	P9WM05
	Rv1360	Rv1360	CDS	1531348	1532370	+							Function unknown; probably involved in cellular metabolism.	Probable oxidoreductase	intermediary metabolism and respiration	P9WM03
	Rv1361c	PPE19	CDS	1532443	1533633	-	Rv1361c	Rv1361c	Rv1361c	Rv1361c	Rv1361c	Rv1361c	Function unknown	PPE family protein PPE19	PE/PPE	P9WI25
	Rv1362c	Rv1362c	CDS	1533948	1534610	-	Rv1362c	Rv1362c	Rv1362c	Rv1362c	Rv1362c	Rv1362c	Function unknown	Possible membrane protein	cell wall and cell processes	P9WM01
	Rv1363c	Rv1363c	CDS	1534607	1535392	-							Function unknown	Possible membrane protein	cell wall and cell processes	P9WLZ9
	Rv1364c	Rv1364c	CDS	1535683	1537644	-	Rv1364c	Rv1364c	Rv1364c	Rv1364c	Rv1364c	Rv1364c	May be involved in regulating SIGF|Rv3286c	Possible sigma factor regulatory protein	information pathways	P9WLZ7
	Rv1365c	rsfA	CDS	1537783	1538169	-	Rv1365c	Rv1365c	Rv1365c	Rv1365c	Rv1365c	Rv1365c	Regulates negatively Rv3287c|RSBW|USFX. Regulated by redox potential.	Anti-anti-sigma factor RsfA (anti-sigma factor antagonist) (regulator of sigma F A)	information pathways	P9WGE3
	Rv1366	Rv1366	CDS	1538390	1539211	+							Unknown	Hypothetical protein	conserved hypotheticals	P9WLZ5
	Rv1366A	Rv1366A	CDS	1539180	1539440	+							Unknown	Conserved protein	conserved hypotheticals	V5QQR7
	Rv1367c	Rv1367c	CDS	1539512	1540645	-							Function unknown (possibly involved in cell wall biosynthesis).	Conserved protein	conserved hypotheticals	P9WLZ3
	Rv1368	lprF	CDS	1541020	1541805	+							Unknown	Probable conserved lipoprotein LprF	cell wall and cell processes	P9WK47
	Rv1369c	Rv1369c	CDS	1541994	1542980	-							Possibly required for the transposition of the insertion element IS6110.	Probable transposase	insertion seqs and phages	P9WKH9
	Rv1370c	Rv1370c	CDS	1542929	1543255	-							Possibly required for the transposition of the insertion element IS6110.	Putative transposase for insertion sequence element IS6110 (fragment)	insertion seqs and phages	P9WKH5
	Rv1371	Rv1371	CDS	1543359	1544828	+							Unknown	Probable conserved membrane protein	cell wall and cell processes	P71799
	Rv1372	Rv1372	CDS	1544825	1546006	+							Function unknown	Conserved hypothetical protein	conserved hypotheticals	P9WPF1
	Rv1373	Rv1373	CDS	1546012	1546992	+	Rv1373	Rv1373	Rv1373	Rv1373	Rv1373	Rv1373	Involved in sulfation: activity towards typical ceramide glycolipids and trehalose glycolipids.	Glycolipid sulfotransferase	intermediary metabolism and respiration	P9WGB9
	Rv1374c	Rv1374c	CDS	1547072	1547530	-	Rv1374c	Rv1374c	Rv1374c	Rv1374c	Rv1374c	Rv1374c	Unknown	Hypothetical protein	conserved hypotheticals	P71802
	Rv1375	Rv1375	CDS	1547832	1549151	+	Rv1375	Rv1375	Rv1375	Rv1375	Rv1375	Rv1375	Function unknown	Conserved hypothetical protein	conserved hypotheticals	P9WF27
	Rv1376	Rv1376	CDS	1549148	1550641	+							Function unknown	Conserved hypothetical protein	conserved hypotheticals	P71804
	Rv1377c	Rv1377c	CDS	1550579	1551217	-							Function unknown; probably involved in cellular metabolism	Putative transferase	intermediary metabolism and respiration	P71805
	Rv1378c	Rv1378c	CDS	1551228	1552655	-							Function unknown	Conserved hypothetical protein	conserved hypotheticals	P71806
	Rv1379	pyrR	CDS	1552654	1553235	+							Binds to the conserved sequence in the PYR operon mRNA and disrupts the antiterminator, permitting terminator hairpin formation and promoting transcription termination	Probable pyrimidine operon regulatory protein PyrR	regulatory proteins	P9WHK3
	Rv1380	pyrB	CDS	1553232	1554191	+							Involved in pyrimidine biosynthesis (second step) [catalytic activity: carbamoyl phosphate + L-aspartate = phosphate + N-carbamoyl-L-aspartate]	Probable aspartate carbamoyltransferase PyrB (ATCase) (aspartate transcarbamylase)	intermediary metabolism and respiration	P9WIT7
	Rv1381	pyrC	CDS	1554188	1555480	+							Involved in pyrimidine biosynthesis (third step) [catalytic activity: (S)-dihydroorotate + H(2)O = N-carbamoyl-L-aspartate]	Probable dihydroorotase PyrC (DHOase)	intermediary metabolism and respiration	P9WHL3
	Rv1382	Rv1382	CDS	1555477	1555974	+							Unknown	Probable export or membrane protein	cell wall and cell processes	P71810
	Rv1383	carA	CDS	1555971	1557101	+							Involved in both arginine and pyrimidine biosynthesis [catalytic activity: 2 ATP + L-glutamine + CO(2) + H(2)O = 2 ADP + phosphate + glutamate + carbamoyl phosphate]	Probable carbamoyl-phosphate synthase small chain CarA (carbamoyl-phosphate synthetase glutamine chain)	intermediary metabolism and respiration	P9WPK5
	Rv1384	carB	CDS	1557101	1560448	+							Involved in both arginine and pyrimidine biosynthesis [catalytic activity: 2 ATP + L-glutamine + CO(2) + H(2)O = 2 ADP + phosphate + glutamate + carbamoyl phosphate.]	Probable carbamoyl-phosphate synthase large chain CarB (carbamoyl-phosphate synthetase ammonia chain)	intermediary metabolism and respiration	P9WPK3
	Rv1385	pyrF	CDS	1560445	1561269	+							Involved in the biosynthesis of pyrimidines [catalytic activity: orotidine 5'-phosphate = UMP + CO(2)]	Probable orotidine 5'-phosphate decarboxylase PyrF (OMP decarboxylase) (ompdecase)	intermediary metabolism and respiration	P9WIU3
	Rv1386	PE15	CDS	1561464	1561772	+	Rv1386	Rv1386	Rv1386	Rv1386	Rv1386	Rv1386	Function unknown	PE family protein PE15	PE/PPE	P9WIH1
	Rv1387	PPE20	CDS	1561769	1563388	+	Rv1387	Rv1387	Rv1387	Rv1387	Rv1387	Rv1387	Function unknown	PPE family protein PPE20	PE/PPE	P9WI23
	Rv1388	mihF	CDS	1563694	1564266	+		Rv1388		Rv1388			Unknown	Putative integration host factor MihF	information pathways	P71658
	Rv1389	gmk	CDS	1564401	1565027	+	Rv1389	Rv1389	Rv1389	Rv1389	Rv1389	Rv1389	Essential for recycling GMP and indirectly, CGMP [catalytic activity: ATP + GMP = ADP + GDP]	Probable guanylate kinase Gmk	intermediary metabolism and respiration	P9WKE9
	Rv1390	rpoZ	CDS	1565093	1565425	+	Rv1390	Rv1390	Rv1390	Rv1390	Rv1390	Rv1390	Promotes RNA polymerase assembly. Latches the N-and C-terminal regions of the beta' subunit thereby faciltating its interaction with the beta and alpha subunits [catalytic activity: N nucleoside triphosphate = N diphosphate + {RNA}N].	Probable DNA-directed RNA polymerase (omega chain) RpoZ (transcriptase omega chain) (RNA polymerase omega subunit)	information pathways	P9WGY5
	Rv1391	dfp	CDS	1565441	1566697	+	Rv1391	Rv1391		Rv1391	Rv1391		Flavoprotein affecting synthesis of DNA and pantothenate metabolism	Probable DNA/pantothenate metabolism flavoprotein homolog Dfp	intermediary metabolism and respiration	P9WNZ1
	Rv1392	metK	CDS	1566825	1568036	+	Rv1392	Rv1392		Rv1392	Rv1392		Involved in the activated methyl cycle. Catalyzes the formation of S-adenosylmethionine from methionine and ATP. The overall synthetic reaction is composed of two sequential steps, AdoMet formation and the subsequent tripolyphosphate hydrolysis which occurs prior to release of AdoMet from the enzyme. [catalytic activity : ATP + L-methionine + H(2)O = phosphate + diphosphate + S-adenosyl-L-methion…	Probable S-adenosylmethionine synthetase MetK (mat) (AdoMet synthetase) (methionine adenosyltransferase)	intermediary metabolism and respiration	P9WGV1
	Rv1393c	Rv1393c	CDS	1568109	1569587	-							Function unknown; probably involved in cellular metabolism	Probable monoxygenase	intermediary metabolism and respiration	P71662
	Rv1394c	cyp132	CDS	1569584	1570969	-							Cytochromes P450 are a group of heme-thiolate monooxygenases. It oxidizes a variety of structurally unrelated compounds, including steroids, fatty acids, and xenobiotics.	Probable cytochrome P450 132 Cyp132	intermediary metabolism and respiration	P9WPN3
	Rv1395	Rv1395	CDS	1571047	1572081	+							Involved in transcriptional mechanism	Transcriptional regulatory protein	regulatory proteins	P9WMJ1
	Rv1396c	PE_PGRS25	CDS	1572127	1573857	-	Rv1396c	Rv1396c	Rv1396c	Rv1396c	Rv1396c	Rv1396c	Function unknown	PE-PGRS family protein PE_PGRS25	PE/PPE	P71664
	Rv1397c	vapC10	CDS	1574112	1574513	-	Rv1397c	Rv1397c	Rv1397c	Rv1397c	Rv1397c	Rv1397c	Unknown	Possible toxin VapC10	virulence, detoxification, adaptation	P9WFA7
	Rv1398c	vapB10	CDS	1574510	1574767	-	Rv1398c	Rv1398c	Rv1398c	Rv1398c	Rv1398c	Rv1398c	Unknown	Possible antitoxin VapB10	virulence, detoxification, adaptation	P9WLZ1
	Rv1399c	nlhH	CDS	1574850	1575809	-	Rv1399c			Rv1399c			Function unknown, but supposedly involved in lipid metabolism	Probable non lipolytic carboxylesterase NlhH	intermediary metabolism and respiration	P9WK87
	Rv1400c	lipI	CDS	1575834	1576796	-							Function unknown, but possibly involved in lipid metabolism	Probable lipase LipH	intermediary metabolism and respiration	P71668
	Rv1401	Rv1401	CDS	1576930	1577532	+							Unknown	Possible membrane protein	cell wall and cell processes	P9WG51
	Rv1402	priA	CDS	1577613	1579580	+	Rv1402	Rv1402	Rv1402	Rv1402	Rv1402	Rv1402	Recognizes a specific hairpin sequence on PHIX SSDNA; this structure is then recognized and bound by proteins PRIB and PRIC. Formation of the primosome proceeds with the subsequent actions of DNAB, DNAC, DNAT and primase. PRIA then functions as a helicase within the primosome	Putative primosomal protein N' PriA (replication factor Y)	information pathways	P9WMQ9
	Rv1403c	Rv1403c	CDS	1579598	1580422	-	Rv1403c	Rv1403c	Rv1403c	Rv1403c	Rv1403c	Rv1403c	Causes methylation	Putative methyltransferase	intermediary metabolism and respiration	P9WLY9
	Rv1404	Rv1404	CDS	1580591	1581073	+	Rv1404	Rv1404	Rv1404	Rv1404	Rv1404	Rv1404	Involved in transcriptional mechanism	Probable transcriptional regulatory protein	regulatory proteins	P71672
	Rv1405c	Rv1405c	CDS	1581145	1581969	-							Causes methylation	Putative methyltransferase	intermediary metabolism and respiration	P9WLY7
	Rv1406	fmt	CDS	1582166	1583104	+							Modify the free amino group of the aminoacyl moiety of methionyl-tRNA(fMet). The formyl group appears to play a dual role in the initiator identity of N-formylmethionyl-tRNA by:(I) promoting its recognition by IF2 and (II) impairing its binding to EFTU-GTP. [catalytic activity: 10-formyltetrahydrofolate + L-methionyl-tRNA + H(2)O = tetrahydrofolate + N-formylmethionyl-tRNA]	Probable methionyl-tRNA formyltransferase Fmt	information pathways	P9WND3
	Rv1407	fmu	CDS	1583101	1584474	+							Unknown	Probable Fmu protein (sun protein)	information pathways	P9WGX3
	Rv1408	rpe	CDS	1584499	1585197	+							Involved in the calvin cycle [catalytic activity: D-ribulose 5-phosphate = D-xylulose 5- phosphate]	Probable ribulose-phosphate 3-epimerase Rpe (PPE) (R5P3E) (pentose-5-phosphate 3-epimerase)	intermediary metabolism and respiration	P9WI51
	Rv1409	ribG	CDS	1585194	1586213	+							Involved in riboflavin biosynthesis (at the second and third steps). Converts 2,5-diamino-6-(ribosylamino)-4(3H)-pyrimidinone 5'-phosphate into 5-amino-6-(ribosylamino)-2,4(1H,3H)-pyrimidinedione 5'-phosphate [catalytic activity 1: 2,5-diamino-6-hydroxy-4-(5-phosphoribosylamino)pyrimidine + H(2)O = 5-amino-6-(5-phosphoribosylamino)uracil + NH(3)] [catalytic activity 2: 5-amino-6-(5-phosphoribityl…	Probable bifunctional riboflavin biosynthesis protein RibG : diaminohydroxyphosphoribosylaminopyrimidine deaminase (riboflavin-specific deaminase) + 5-amino-6-(5-phosphoribosylamino) uracil reductase (HTP reductase)	intermediary metabolism and respiration	P9WPH1
	Rv1410c	Rv1410c	CDS	1586210	1587766	-							Involved in transport of aminoglycosides and tetracycline across the membrane (export): drug resistance by an export mechanism (conferes resistance to toxic compounds by removing them for the cells). Responsible for the translocation of the substrate across the membrane.	Aminoglycosides/tetracycline-transport integral membrane protein	cell wall and cell processes	P9WJY3
	Rv1411c	lprG	CDS	1587772	1588482	-							Unknown	Conserved lipoprotein LprG	cell wall and cell processes	P9WK45
	Rv1412	ribC	CDS	1588567	1589172	+							Involved in riboflavin synthesis. Riboflavin synthase is a bifunctional enzyme complex catalyzing the formation of riboflavin from 5-amino-6-(1'-D)- ribityl-amino-2,4(1H,3H)-pyrimidinedione and L-3,4-dihydrohy-2- butanone-4-phosphate via 6,7-dimethyl-8-lumazine. The alpha subunit catalyzes the dismutation of 6,7-dimethyl-8-lumazine to riboflavin and 5-amino-6-(1'-D)-ribityl-amino-2,4(1H,3H)- pyri…	Probable riboflavin synthase alpha chain RibC (RibE)	intermediary metabolism and respiration	P9WK35
	Rv1413	Rv1413	CDS	1589386	1589901	+							Function unknown	Conserved hypothetical protein	conserved hypotheticals	P9WLY5
	Rv1414	Rv1414	CDS	1589891	1590292	+							Function unknown	Conserved hypothetical protein	conserved hypotheticals	P9WLY3
	Rv1415	ribA2	CDS	1590397	1591674	+							Involved in riboflavin biosynthesis [catalytic activity: GTP + 3 H(2)O = formate + 2,5-diamino-6-hydroxy-4-(5-phosphoribosylamino)pyrimidine + diphosphate].	Probable riboflavin biosynthesis protein RibA2 : GTP cyclohydrolase II + 3,4-dihydroxy-2-butanone 4-phosphate synthase (DHBP synthase)	intermediary metabolism and respiration	P9WHF1
	Rv1416	ribH	CDS	1591671	1592153	+							Riboflavin synthase is a bifunctional enzyme complex involved in riboflavin synthesis. Riboflavin synthase catalyzes the formation of riboflavin from 5-amino-6-(1'-D)- ribityl-amino-2,4(1H,3H)-pyrimidinedione and L-3,4-dihydrohy-2- butanone-4-phosphate via 6,7-dimethyl-8-lumazine. The beta subunit catalyzes the condensation of 5-amino-6-(1'-D)-ribityl- amino-2,4(1H,3H)-pyrimidinedione with L-3,4-…	Probable riboflavin synthase beta chain RibH (6,7-dimethyl-8-ribityllumazine synthase) (DMRL synthase) (lumazine synthase)	intermediary metabolism and respiration	P9WHE9
	Rv1417	Rv1417	CDS	1592150	1592614	+							Unknown	Possible conserved membrane protein	cell wall and cell processes	P9WLY1
	Rv1418	lprH	CDS	1592639	1593325	+							Unknown	Probable lipoprotein LprH	cell wall and cell processes	P9WK43
	Rv1419	Rv1419	CDS	1593505	1593978	+							Unknown	Unknown protein	conserved hypotheticals	P9WLX9
	Rv1420	uvrC	CDS	1594042	1595982	+							Involved in nucleotide excision repair. The ABC excision nuclease is a DNA repair enzyme that catalyzes the excision reaction of UV-damaged nucleotide segments producing oligomers having the modified base(S). Attaches to the UVRA-UVRB complex, displacing UVRA, and the damaged DNA strand is nicked on both sides of the damaged site	Probable excinuclease ABC (subunit C - nuclease) UvrC	information pathways	P9WFC5
	Rv1421	Rv1421	CDS	1595979	1596884	+							Function unknown	Conserved protein	conserved hypotheticals	P9WFQ3
	Rv1422	Rv1422	CDS	1596881	1597909	+							Function unknown	Conserved hypothetical protein	conserved hypotheticals	P9WMU5
	Rv1423	whiA	CDS	1597906	1598883	+							Involved in transcriptional mechanism	Probable transcriptional regulatory protein WhiA	regulatory proteins	P9WF45
	Rv1424c	Rv1424c	CDS	1598893	1599654	-							Unknown	Possible membrane protein	cell wall and cell processes	P9WLX7
	Rv1425	Rv1425	CDS	1599658	1601037	+							May be involved in synthesis of triacylglycerol	Possible triacylglycerol synthase (diacylglycerol acyltransferase)	lipid metabolism	P9WKC1
	Rv1426c	lipO	CDS	1601059	1602321	-							Function unknown, but supposedly involved in lipid metabolism	Probable esterase LipO	intermediary metabolism and respiration	O06832
	Rv1427c	fadD12	CDS	1602321	1603928	-							Function unknown, but supposed involvement in lipid degradation.	Possible long-chain-fatty-acid--CoA ligase FadD12 (fatty-acid-CoA synthetase) (fatty-acid-CoA synthase)	lipid metabolism	O06831
	Rv1428c	Rv1428c	CDS	1603932	1604759	-							Function unknown	Conserved hypothetical protein	conserved hypotheticals	O06830
	Rv1429	Rv1429	CDS	1604878	1606146	+							Function unknown	Conserved protein	conserved hypotheticals	O06829
	Rv1430	PE16	CDS	1606386	1607972	+							Function unknown	PE family protein PE16	PE/PPE	L7N697
	Rv1431	Rv1431	CDS	1608083	1609852	+							Unknown	Conserved membrane protein	cell wall and cell processes	O06827
	Rv1432	Rv1432	CDS	1609849	1611270	+							Function unknown; probably involved in cellular metabolism	Probable dehydrogenase	intermediary metabolism and respiration	O06826
	Rv1433	Rv1433	CDS	1611434	1612249	+	Rv1433	Rv1433	Rv1433	Rv1433	Rv1433	Rv1433	Unknown	Possible conserved exported protein	cell wall and cell processes	O06825
	Rv1434	Rv1434	CDS	1612256	1612393	+	Rv1434	Rv1434	Rv1434	Rv1434	Rv1434	Rv1434	Unknown	Hypothetical protein	conserved hypotheticals	O06824
	Rv1435c	Rv1435c	CDS	1612342	1612950	-	Rv1435c	Rv1435c	Rv1435c	Rv1435c	Rv1435c	Rv1435c	Unknown	Probable conserved proline, glycine, valine-rich secreted protein	cell wall and cell processes	O06823
	Rv1436	gap	CDS	1613307	1614326	+	Rv1436	Rv1436	Rv1436	Rv1436	Rv1436	Rv1436	Involved in second phase of glycolysis (first step) [catalytic activity: D-glyceraldehyde 3-phosphate + phosphate + NAD(+) = 3-phospho-D-glyceroyl phosphate + NADH.]	Probable glyceraldehyde 3-phosphate dehydrogenase Gap (GAPDH)	intermediary metabolism and respiration	P9WN83
	Rv1437	pgk	CDS	1614329	1615567	+							Involved in the second phase of glycolysis (second step) [catalytic activity: ATP + 3-phospho-D-glycerate = ADP + 3-phospho-D-glyceroyl phosphate]	Probable phosphoglycerate kinase Pgk	intermediary metabolism and respiration	P9WID1
	Rv1438	tpi	CDS	1615564	1616349	+							Plays an important role in several metabolic pathways [catalytic activity: D-glyceraldehyde 3-phosphate = glycerone phosphate]	Probable triosephosphate isomerase Tpi (TIM)	intermediary metabolism and respiration	P9WG43
	Rv1439c	Rv1439c	CDS	1616961	1617386	-							Unknown	Unknown protein	conserved hypotheticals	O06820
	Rv1440	secG	CDS	1617837	1618070	+							Involved in protein export. Participates in a early event of protein translocation.	Probable protein-export membrane protein (translocase subunit) SecG	cell wall and cell processes	P9WGN5
	Rv1441c	PE_PGRS26	CDS	1618209	1619684	-							Function unknown	PE-PGRS family protein PE_PGRS26	PE/PPE	Q79FP3
	Rv1442	bisC	CDS	1619791	1622091	+							This enzyme may serve as a scavenger, allowing the cell to utilize biotin sulfoxide as a biotin source	Probable biotin sulfoxide reductase BisC (BDS reductase) (BSO reductase)	intermediary metabolism and respiration	O06817
	Rv1443c	Rv1443c	CDS	1622207	1622692	-							Unknown	Unknown protein	conserved hypotheticals	O06816
	Rv1444c	Rv1444c	CDS	1623287	1623697	-							Unknown	Unknown protein	conserved hypotheticals	O06815
	Rv1445c	devB	CDS	1623714	1624457	-							Involved in pentose phosphate pathway. Hydrolysis of 6-phosphogluconolactone to 6- phosphogluconate. [catalytic activity: 6-phospho-D-glucono-1,5-lactone + H(2)O = 6- phospho-D-gluconate]	Probable 6-phosphogluconolactonase DevB (6PGL)	intermediary metabolism and respiration	P9WQP5
	Rv1446c	opcA	CDS	1624454	1625365	-							May be involved in the functional assembly of glucose 6-phosphate dehydrogenase	Putative OXPP cycle protein OpcA	intermediary metabolism and respiration	O06813
	Rv1447c	zwf2	CDS	1625418	1626962	-							Involved in pentose phosphate pathway [catalytic activity: D-glucose 6-phosphate + NADP(+) = D-glucono- 1,5-lactone 6-phosphate + NADPH]	Probable glucose-6-phosphate 1-dehydrogenase Zwf2 (G6PD)	intermediary metabolism and respiration	P9WN73
	Rv1448c	tal	CDS	1626959	1628080	-							Transaldolase is important for the balance of metabolites in the pentose-phosphate pathway [catalytic activity: sedoheptulose 7-phosphate + D-glyceraldehyde 3-phosphate = D-erythrose 4-phosphate + D-fructose 6-phosphate]	Probable transaldolase Tal	intermediary metabolism and respiration	P9WG33
	Rv1449c	tkt	CDS	1628097	1630199	-							This enzyme, together with transaldolase, provides a link between the glycolytic and pentose-phosphate pathways. It catalyzes the reversible transfer of a two-carbon KETOL unit from xylulose 5-phosphate to an aldose receptor [catalytic activity: sedoheptulose 7-phosphate + D-glyceraldehyde 3-phosphate = D-ribose 5-phosphate + D-xylulose 5-phosphate]	Transketolase Tkt (TK)	intermediary metabolism and respiration	P9WG25
	Rv1450c	PE_PGRS27	CDS	1630638	1634627	-	Rv1450c	Rv1450c	Rv1450c	Rv1450c	Rv1450c	Rv1450c	Function unknown	PE-PGRS family protein PE_PGRS27	PE/PPE	Q79FP2
	Rv1451	ctaB	CDS	1635029	1635955	+	Rv1451	Rv1451	Rv1451	Rv1451	Rv1451	Rv1451	Thought to be involved in aerobic respiration.	Probable cytochrome C oxidase assembly factor CtaB	intermediary metabolism and respiration	P9WFR7
	Rv1452c	PE_PGRS28	CDS	1636004	1638229	-	Rv1452c	Rv1452c	Rv1452c	Rv1452c	Rv1452c	Rv1452c	Function unknown	PE-PGRS family protein PE_PGRS28	PE/PPE	Q79FP1
	Rv1453	Rv1453	CDS	1638381	1639646	+	Rv1453	Rv1453	Rv1453	Rv1453	Rv1453	Rv1453	Involved in transcriptional mechanism	Possible transcriptional activator protein	regulatory proteins	O06807
	Rv1454c	qor	CDS	1639674	1640660	-	Rv1454c			Rv1454c			Catalyzes the one electron reduction of certain quinones [catalytic activity: NADPH + quinone = NADP+ + semiquinone]	Probable quinone reductase Qor (NADPH:quinone reductase) (zeta-crystallin homolog protein)	intermediary metabolism and respiration	O53146
	Rv1455	Rv1455	CDS	1640680	1641543	+	Rv1455			Rv1455			Function unknown	Conserved protein	conserved hypotheticals	O53147
	Rv1456c	Rv1456c	CDS	1641493	1642425	-	Rv1456c			Rv1456c			Thought to be involved in active transport of antibiotic across the membrane (export): unidentified antibiotic resistance by an export mechanism. Responsible for the translocation of the substrate across the membrane.	Probable unidentified antibiotic-transport integral membrane ABC transporter	cell wall and cell processes	O53148
	Rv1457c	Rv1457c	CDS	1642537	1643322	-							Thought to be involved in active transport of antibiotic across the membrane (export): unidentified antibiotic resistance by an export mechanism. Responsible for the translocation of the substrate across the membrane.	Probable unidentified antibiotic-transport integral membrane ABC transporter	cell wall and cell processes	O86349
	Rv1458c	Rv1458c	CDS	1643319	1644260	-	Rv1458c			Rv1458c			Thought to be involved in active transport of antibiotic across the membrane (export): unidentified antibiotic resistance by an export mechanism. Responsible for energy coupling to the transport system.	Probable unidentified antibiotic-transport ATP-binding protein ABC transporter	cell wall and cell processes	O53149
	Rv1459c	Rv1459c	CDS	1644363	1646138	-	Rv1459c	Rv1459c	Rv1459c	Rv1459c	Rv1459c	Rv1459c	Unknown	Possible conserved integral membrane protein	cell wall and cell processes	O53150
	Rv1460	Rv1460	CDS	1646186	1646992	+	Rv1460	Rv1460	Rv1460	Rv1460	Rv1460	Rv1460	Involved in transcriptional mechanism	Probable transcriptional regulatory protein	regulatory proteins	O53151
	Rv1461	Rv1461	CDS	1646989	1649529	+	Rv1461	Rv1461	Rv1461	Rv1461	Rv1461	Rv1461	Function unknown	Conserved protein	conserved hypotheticals	P9WFP7
	Rv1462	Rv1462	CDS	1649526	1650719	+							Function unknown	Conserved hypothetical protein	conserved hypotheticals	P9WFP5
	Rv1463	Rv1463	CDS	1650716	1651516	+							Thought to be involved in active transport across the membrane. Responsible for energy coupling to the transport system.	Probable conserved ATP-binding protein ABC transporter	cell wall and cell processes	O53154
	Rv1464	csd	CDS	1651518	1652771	+							Catalyzes the removal of elemental sulfur and selenium atoms from L-cysteine, L-cystine, L-selenocysteine, and L-selenocystine to produce L-alanine	Probable cysteine desulfurase Csd	intermediary metabolism and respiration	P9WQ69
	Rv1465	Rv1465	CDS	1652768	1653256	+							Function unknown; probably involved in cellular metabolism.	Possible nitrogen fixation related protein	intermediary metabolism and respiration	O53156
	Rv1466	Rv1466	CDS	1653231	1653578	+							Function unknown	Conserved protein	conserved hypotheticals	O53157
	Rv1467c	fadE15	CDS	1653673	1655502	-							Function unknown, but involvement in lipid degradation.	Probable acyl-CoA dehydrogenase FadE15	lipid metabolism	O53158
	Rv1468c	PE_PGRS29	CDS	1655609	1656721	-							Function unknown	PE-PGRS family protein PE_PGRS29	PE/PPE	Q79FP0
	Rv1469	ctpD	CDS	1656963	1658936	+							Cation-transporting ATPase; possibly catalyzes the transport of a cation (possibly cadmium) with the hydrolyse of ATP [catalytic activity: ATP + H(2)O + cation(in) = ADP + phosphate + cation(out)].	Probable cation transporter P-type ATPase D CtpD	cell wall and cell processes	P9WPT3
	Rv1470	trxA	CDS	1658980	1659354	+							Thioredoxin participates in various redox reactions through the reversible oxidation of its active center dithiol, to a disulfide, & catalyzes dithiol-disulfide exchange reactions	Probable thioredoxin TrxA	intermediary metabolism and respiration	O53161
	Rv1471	trxB1	CDS	1659370	1659741	+							Thioredoxin participates in various redox reactions through the reversible oxidation of its active center dithiol, to a disulfide, & catalyzes dithiol-disulfide exchange reactions.	Probable thioredoxin TrxB1	intermediary metabolism and respiration	L7N664
	Rv1472	echA12	CDS	1659763	1660620	+							Could possibly oxidize fatty acids using specific components [catalytic activity: (3S)-3-hydroxyacyl-CoA = trans-2(or 3)-enoyl-CoA + H(2)O].	Possible enoyl-CoA hydratase EchA12 (enoyl hydrase) (unsaturated acyl-CoA hydratase) (crotonase)	lipid metabolism	P9WNN7
	Rv1473	Rv1473	CDS	1660656	1662284	+							Thought to be involved in active transport of macrolide across the membrane (export). Macrolide antibiotics resistance by an export mechanism. Responsible for energy coupling to the transport system.	Probable macrolide-transport ATP-binding protein ABC transporter	cell wall and cell processes	O53164
	Rv1473A	Rv1473A	CDS	1662381	1662572	+							Possibly involved in transcriptional mechanism	Possible transcriptional regulatory protein	regulatory proteins	L7N691
	Rv1474c	Rv1474c	CDS	1662641	1663204	-							Involved in transcriptional mechanism	Probable transcriptional regulatory protein	regulatory proteins	O53165
	Rv1475c	acn	CDS	1663215	1666046	-							Involved in tricarboxylic acid cycle [catalytic activity: citrate = cis-aconitate + H2O]	Probable iron-regulated aconitate hydratase Acn (citrate hydro-lyase) (aconitase)	intermediary metabolism and respiration	O53166
	Rv1476	Rv1476	CDS	1666204	1666764	+							Unknown	Possible membrane protein	cell wall and cell processes	O53167
	Rv1477	ripA	CDS	1666990	1668408	+							Unknown, but supposed involvement in virulence.	Peptidoglycan hydrolase	virulence, detoxification, adaptation	O53168
	Rv1478	Rv1478	CDS	1668419	1669144	+							Unknown, but supposedly involved in virulence	Possible invasion protein	virulence, detoxification, adaptation	P9WHU5
	Rv1479	moxR1	CDS	1669283	1670416	+							Involved in transcriptional mechanism	Probable transcriptional regulatory protein MoxR1	regulatory proteins	Q79FN7
	Rv1480	Rv1480	CDS	1670413	1671366	+							Function unknown	Conserved protein	conserved hypotheticals	P9WLX5
	Rv1481	Rv1481	CDS	1671377	1672384	+							Unknown	Probable membrane protein	cell wall and cell processes	P9WFJ7
	Rv1482c	Rv1482c	CDS	1672457	1673299	-							Function unknown	Conserved hypothetical protein	conserved hypotheticals	P71763
	Rv1483	fabG1	CDS	1673440	1674183	+							Involved in the fatty acid biosynthesis pathway (first reduction step) (mycolic acid biosynthesis); reduces KASA/KASB products [catalytic activity: (3R)-3-hydroxyacyl-[acyl-carrier protein] + NADP+ = 3-oxoacyl-[acyl-carrier protein] + NADPH].	3-oxoacyl-[acyl-carrier protein] reductase FabG1 (3-ketoacyl-acyl carrier protein reductase) (mycolic acid biosynthesis a protein)	lipid metabolism	P9WGT3
	Rv1484	inhA	CDS	1674202	1675011	+							This isozyme is involved in mycolic acid biosynthesis. Second reductive step in fatty acid biosynthesis. Involved in the resistance against the antituberculosis drugs isoniazid and ethionamide [catalytic activity: acyl-[acyl-carrier protein] + NAD(+) = trans-2,3-dehydroacyl-[acyl-carrier protein] + NADH].	NADH-dependent enoyl-[acyl-carrier-protein] reductase InhA (NADH-dependent enoyl-ACP reductase)	lipid metabolism	P9WGR1
	Rv1485	hemZ	CDS	1675017	1676051	+							Involved in protoheme biosynthesis (last step). Catalyzes the insertion of ferrous iron into protoporphyrin IX to form protoheme [catalytic activity: protoporphyrin + FE(2+) = protoheme + 2 H(+)].	Ferrochelatase HemZ (protoheme ferro-lyase) (heme synthetase)	intermediary metabolism and respiration	P9WNE3
	Rv1486c	Rv1486c	CDS	1676017	1676883	-							Function unknown	Conserved hypothetical protein	conserved hypotheticals	P9WLX3
	Rv1487	Rv1487	CDS	1676941	1677375	+							Unknown	Conserved membrane protein	cell wall and cell processes	P71767
	Rv1488	Rv1488	CDS	1677397	1678542	+	Rv1488	Rv1488		Rv1488	Rv1488		Function unknown	Possible exported conserved protein	cell wall and cell processes	P9WPR9
	Rv1489	Rv1489	CDS	1678552	1678908	+	Rv1489	Rv1489	Rv1489	Rv1489	Rv1489	Rv1489	Function unknown	Conserved protein	conserved hypotheticals	L7N692
	Rv1489A	Rv1489A	CDS	1678942	1679172	+	Rv1489A	Rv1489A	Rv1489A	Rv1489A	Rv1489A	Rv1489A	Function unknown	Conserved protein	conserved hypotheticals	L7N6A8
	Rv1490	Rv1490	CDS	1679322	1680629	+	Rv1490	Rv1490	Rv1490	Rv1490	Rv1490	Rv1490	Unknown	Probable membrane protein	cell wall and cell processes	P9WLX1
	Rv1491c	Rv1491c	CDS	1681208	1681966	-	Rv1491c	Rv1491c	Rv1491c	Rv1491c	Rv1491c	Rv1491c	Unknown	Conserved membrane protein	cell wall and cell processes	P9WFS3
	Rv1492	mutA	CDS	1682157	1684004	+	Rv1492	Rv1492	Rv1492	Rv1492	Rv1492	Rv1492	Involved in propionic acid fermentation. Catalyzes the isomerization of succinyl-CoA to methylmalonyl-CoA during synthesis of propionate from tricarboxylic acid-cycle intermediates [catalytic activity: (R)-2-methyl-3-oxopropanoyl-CoA = succinyl- CoA]	Probable methylmalonyl-CoA mutase small subunit MutA (MCM)	lipid metabolism	P9WJK7
	Rv1493	mutB	CDS	1684005	1686257	+							Involved in propionic acid fermentation. Catalyzes the isomerization of succinyl-CoA to methylmalonyl-CoA during synthesis of propionate from tricarboxylic acid-cycle intermediates [catalytic activity : (R)-2-methyl-3-oxopropanoyl-CoA = succinyl- CoA.]	Probable methylmalonyl-CoA mutase large subunit MutB (MCM)	lipid metabolism	P9WJK5
	Rv1494	mazE4	CDS	1686271	1686573	+							Unknown	Possible antitoxin MazE4	virulence, detoxification, adaptation	P9WJ91
	Rv1495	mazF4	CDS	1686570	1686887	+							Sequence-specific mRNA cleavage	Possible toxin MazF4	virulence, detoxification, adaptation	P9WII5
	Rv1496	Rv1496	CDS	1686884	1687888	+	Rv1496	Rv1496	Rv1496	Rv1496	Rv1496	Rv1496	Possibly involved in transport (possibly arginine)	Possible transport system kinase	cell wall and cell processes	P9WPZ1
	Rv1497	lipL	CDS	1687941	1689230	+	Rv1497	Rv1497	Rv1497	Rv1497	Rv1497	Rv1497	Function unknown, but supposed involvement in lipid metabolism	Probable esterase LipL	intermediary metabolism and respiration	P71778
	Rv1498A	Rv1498A	CDS	1690134	1690346	-	Rv1498A	Rv1498A	Rv1498A	Rv1498A	Rv1498A	Rv1498A	Function unknown	Conserved protein	conserved hypotheticals	I6XY36
	Rv1498c	Rv1498c	CDS	1689303	1689920	-	Rv1498c	Rv1498c	Rv1498c	Rv1498c	Rv1498c	Rv1498c	Causes methylation	Probable methyltransferase	intermediary metabolism and respiration	P9WLW9
	Rv1499	Rv1499	CDS	1690407	1690805	+	Rv1499	Rv1499	Rv1499	Rv1499	Rv1499	Rv1499	Unknown	Hypothetical protein	conserved hypotheticals	P71780
	Rv1500	Rv1500	CDS	1690850	1691878	+	Rv1500	Rv1500	Rv1500	Rv1500	Rv1500	Rv1500	Function unknown	Probable glycosyltransferase	intermediary metabolism and respiration	P9WMX5
	Rv1501	Rv1501	CDS	1691890	1692711	+	Rv1501	Rv1501	Rv1501	Rv1501	Rv1501	Rv1501	Function unknown	Conserved hypothetical protein	conserved hypotheticals	P9WI91
	Rv1502	Rv1502	CDS	1692924	1693823	+	Rv1502	Rv1502	Rv1502	Rv1502	Rv1502	Rv1502	Unknown	Hypothetical protein	unknown	P9WLW7
	Rv1503c	Rv1503c	CDS	1693996	1694544	-	Rv1503c	Rv1503c	Rv1503c	Rv1503c	Rv1503c	Rv1503c	Function unknown	Conserved hypothetical protein	conserved hypotheticals	L0T8G4
	Rv1504c	Rv1504c	CDS	1694545	1695144	-	Rv1504c	Rv1504c	Rv1504c	Rv1504c	Rv1504c	Rv1504c	Function unknown	Conserved hypothetical protein	conserved hypotheticals	L0T6V0
	Rv1505c	Rv1505c	CDS	1695281	1695946	-	Rv1505c	Rv1505c	Rv1505c	Rv1505c	Rv1505c	Rv1505c	Function unknown	Conserved hypothetical protein	conserved hypotheticals	P71784
	Rv1506c	Rv1506c	CDS	1695943	1696443	-	Rv1506c	Rv1506c	Rv1506c	Rv1506c	Rv1506c	Rv1506c	Unknown	Hypothetical protein	unknown	P71785
	Rv1507A	Rv1507A	CDS	1697356	1697859	+	Rv1507A	Rv1507A	Rv1507A	Rv1507A	Rv1507A	Rv1507A	Unknown	Hypothetical protein	unknown	L7N6B6
	Rv1507c	Rv1507c	CDS	1696727	1697422	-	Rv1507c	Rv1507c	Rv1507c	Rv1507c	Rv1507c	Rv1507c	Function unknown	Conserved protein	conserved hypotheticals	P9WLW5
	Rv1508A	Rv1508A	CDS	1699866	1700228	+	Rv1508A	Rv1508A	Rv1508A	Rv1508A	Rv1508A	Rv1508A	Function unknown	Conserved hypothetical protein	conserved hypotheticals	Q79FN0
	Rv1508c	Rv1508c	CDS	1698095	1699894	-	Rv1508c	Rv1508c	Rv1508c	Rv1508c	Rv1508c	Rv1508c	Unknown	Probable membrane protein	cell wall and cell processes	P71787
	Rv1509	Rv1509	CDS	1700212	1701093	+	Rv1509	Rv1509	Rv1509	Rv1509	Rv1509	Rv1509	Unknown	Hypothetical protein	unknown	P9WLW3
	Rv1510	Rv1510	CDS	1701295	1702593	+	Rv1510	Rv1510	Rv1510	Rv1510	Rv1510	Rv1510	Unknown	Conserved probable membrane protein	cell wall and cell processes	P9WLW1
	Rv1511	gmdA	CDS	1703074	1704096	+	Rv1511			Rv1511			Unknown, probably involved in nucleotide-sugar metabolism	GDP-D-mannose dehydratase GmdA (GDP-mannose 4,6 dehydratase) (GMD)	intermediary metabolism and respiration	P71790
	Rv1512	epiA	CDS	1704093	1705061	+							Unknown, probably involved in nucleotide-sugar metabolism	Probable nucleotide-sugar epimerase EpiA	intermediary metabolism and respiration	P71791
	Rv1513	Rv1513	CDS	1705058	1705789	+							Function unknown	Conserved protein	conserved hypotheticals	P71792
	Rv1514c	Rv1514c	CDS	1705807	1706595	-							Unknown	Conserved hypothetical protein	conserved hypotheticals	P9WMX9
	Rv1515c	Rv1515c	CDS	1706630	1707526	-							Function unknown	Conserved hypothetical protein	conserved hypotheticals	P71794
	Rv1516c	Rv1516c	CDS	1707529	1708539	-							Unknown; involved in cellular metabolism.	Probable sugar transferase	intermediary metabolism and respiration	P71795
	Rv1517	Rv1517	CDS	1708871	1709635	+							Unknown	Conserved hypothetical transmembrane protein	cell wall and cell processes	P71796
	Rv1518	Rv1518	CDS	1709644	1710603	+							Unknown, possibly glycosyl transferase	Conserved hypothetical protein	conserved hypotheticals	P9WLV9
	Rv1519	Rv1519	CDS	1710733	1711002	+							Function unknown	Conserved hypothetical protein	conserved hypotheticals	P9WLV7
	Rv1520	Rv1520	CDS	1711028	1712068	+	Rv1520	Rv1520	Rv1520	Rv1520	Rv1520	Rv1520	Unknown; thought to be involved in cellular metabolism.	Probable sugar transferase	intermediary metabolism and respiration	P9WLV5
	Rv1521	fadD25	CDS	1712302	1714053	+	Rv1521	Rv1521	Rv1521	Rv1521	Rv1521	Rv1521	Function unknown, but involvement in lipid degradation.	Probable fatty-acid-AMP ligase FadD25 (fatty-acid-AMP synthetase) (fatty-acid-AMP synthase)	lipid metabolism	P9WQ45
	Rv1522c	mmpL12	CDS	1714172	1717612	-	Rv1522c	Rv1522c	Rv1522c	Rv1522c	Rv1522c	Rv1522c	Unknown. Thought to be involved in fatty acid transport.	Probable conserved transmembrane transport protein MmpL12	cell wall and cell processes	P9WJT7
	Rv1523	Rv1523	CDS	1717653	1718696	+	Rv1523	Rv1523	Rv1523	Rv1523	Rv1523	Rv1523	Causes methylation	Probable methyltransferase	intermediary metabolism and respiration	Q50584
	Rv1524	Rv1524	CDS	1718726	1719970	+							Unknown	Probable glycosyltransferase	intermediary metabolism and respiration	P9WN07
	Rv1525	wbbL2	CDS	1720017	1720802	+							Possibly involved in cell wall arabinogalactan linker formation: Uses dTDP-L-rhamnose as substrate to insert the rhamnosyl residue into the cell wall.	Possible rhamnosyl transferase WbbL2	conserved hypotheticals	P9WLV3
	Rv1526c	Rv1526c	CDS	1720780	1722060	-							Unknown; thought to be involved in cellular metabolism.	Probable glycosyltransferase	intermediary metabolism and respiration	P9WLV1
	Rv1527c	pks5	CDS	1722083	1728409	-	Rv1527c	Rv1527c	Rv1527c	Rv1527c	Rv1527c	Rv1527c	Involved in polyketide metabolism.	Probable polyketide synthase Pks5	lipid metabolism	O53901
	Rv1528c	papA4	CDS	1728953	1729450	-	Rv1528c	Rv1528c	Rv1528c	Rv1528c	Rv1528c	Rv1528c	Function unknown; thought to be involved in lipid metabolism.	Probable conserved polyketide synthase associated protein PapA4	lipid metabolism	O53902
	Rv1529	fadD24	CDS	1729502	1731256	+							Function unknown, but involvement in lipid degradation.	Probable fatty-acid-AMP ligase FadD24 (fatty-acid-AMP synthetase) (fatty-acid-AMP synthase)	lipid metabolism	O53903
	Rv1530	adh	CDS	1731373	1732476	+							Catalyzes the reversible oxidation of ethanol to acetaldehyde with the concomitant reduction of NAD	Probable alcohol dehydrogenase Adh	intermediary metabolism and respiration	P9WQC3
	Rv1531	Rv1531	CDS	1732473	1733039	+							Unknown	Conserved protein	conserved hypotheticals	O53905
	Rv1532c	Rv1532c	CDS	1733116	1733550	-							Function unknown	Conserved hypothetical protein	conserved hypotheticals	O06178
	Rv1533	Rv1533	CDS	1733610	1734737	+							Unknown	Conserved protein	conserved hypotheticals	O06179
	Rv1534	Rv1534	CDS	1734734	1735411	+	Rv1534	Rv1534		Rv1534	Rv1534		Possibly involved in a transcriptional mechanism	Probable transcriptional regulator	regulatory proteins	O08377
	Rv1535	Rv1535	CDS	1735976	1736212	+	Rv1535	Rv1535	Rv1535	Rv1535	Rv1535	Rv1535	Unknown	Unknown protein	conserved hypotheticals	O06180
	Rv1536	ileS	CDS	1736519	1739644	+		Rv1536		Rv1536			Charging ILE tRNA [catalytic activity: ATP + L-isoleucine + tRNA(ILE) = AMP + diphosphate + L-isoleucyl-tRNA(ILE)].	Isoleucyl-tRNA synthetase IleS	information pathways	P9WFV3
	Rv1537	dinX	CDS	1739856	1741247	+							Involved in DNA metabolism [catalytic activity: N deoxynucleoside triphosphate = N diphosphate + {DNA}N].	Probable DNA polymerase IV DinX (pol IV 1) (DNA nucleotidyltransferase (DNA-directed))	information pathways	P9WNT3
	Rv1538c	ansA	CDS	1741212	1742192	-							Conversion of asparagine to aspartate [catalytic activity: L-asparagine + H(2)O = L-aspartate + NH(3).]	Probable L-aparaginase AnsA	intermediary metabolism and respiration	P9WPX5
	Rv1539	lspA	CDS	1742244	1742852	+							This protein specifically catalyzes the removal of signal peptides from prolipoproteins [catalytic activity: cleavage of N-terminal leader sequences from membrane prolipoproteins. Hydrolyses XAA-XBB-XBB-|-CYS, in which XAA is hydrophobic (preferably LEU), XBB is often SER or ala, XCC is often GLY or ala, and the CYS is alkylated on sulfur with a diacylglyceryl group].	Probable lipoprotein signal peptidase LspA	cell wall and cell processes	P9WK99
	Rv1540	Rv1540	CDS	1742845	1743771	+							Function unknown	Conserved hypothetical protein member of yabO/yceC/yfiI family	conserved hypotheticals	P9WHQ3
	Rv1541c	lprI	CDS	1743778	1744371	-							Unknown	Possible lipoprotein LprI	cell wall and cell processes	P9WK41
	Rv1542c	glbN	CDS	1744426	1744836	-							Oxygen transport	Hemoglobin GlbN	intermediary metabolism and respiration	P9WN25
	Rv1543	Rv1543	CDS	1745064	1746089	+							Thought to reduce acyl-CoA esters of fatty acids to fatty aldehydes.	Possible fatty acyl-CoA reductase	lipid metabolism	P9WGS1
	Rv1544	Rv1544	CDS	1746094	1746897	+							Function unknown, but possibly involvement in lipid metabolism.	Possible ketoacyl reductase	lipid metabolism	Q10782
	Rv1545	Rv1545	CDS	1746919	1747146	+							Unknown	Hypothetical protein	conserved hypotheticals	P9WLU9
	Rv1546	Rv1546	CDS	1747195	1747626	+							Function unknown	Conserved protein	conserved hypotheticals	P9WLU7
	Rv1547	dnaE1	CDS	1747694	1751248	+		Rv1547		Rv1547			DNA polymerase III is a complex, multichain enzyme responsible for most of the replicative synthesis in bacteria. This DNA polymerase also exhibits 3' to 5' exonuclease activity. The alpha chain is the DNA polymerase [catalytic activity: N deoxynucleoside triphosphate = N diphosphate + {DNA}(N)].	Probable DNA polymerase III (alpha chain) DnaE1 (DNA nucleotidyltransferase)	information pathways	P9WNT7
	Rv1548c	PPE21	CDS	1751297	1753333	-	Rv1548c	Rv1548c	Rv1548c	Rv1548c	Rv1548c	Rv1548c	Function unknown	PPE family protein PPE21	PE/PPE	P9WI21
	Rv1549	fadD11.1	CDS	1753510	1754037	+							Function unknown, but involvement in lipid degradation.	Possible fatty-acid-CoA ligase FadD11.1 (fatty-acid-CoA synthetase) (fatty-acid-CoA synthase)	lipid metabolism	P9WLU5
	Rv1550	fadD11	CDS	1753716	1755431	+							Function unknown, but involvement in lipid degradation.	Probable fatty-acid-CoA ligase FadD11 (fatty-acid-CoA synthetase) (fatty-acid-CoA synthase)	lipid metabolism	P9WQ53
	Rv1551	plsB1	CDS	1755445	1757310	+							Thought to be involved in lipid metabolism.	Possible acyltransferase PlsB1	lipid metabolism	P9WI59
	Rv1552	frdA	CDS	1757681	1759432	+							Involved in interconversion of fumarate and succinate (anaerobic respiration) [catalytic activity: succinate + acceptor = fumarate + reduced acceptor].	Probable fumarate reductase [flavoprotein subunit] FrdA (fumarate dehydrogenase) (fumaric hydrogenase)	intermediary metabolism and respiration	P9WN91
	Rv1553	frdB	CDS	1759435	1760178	+							Involved in interconversion of fumarate and succinate (anaerobic respiration) [catalytic activity: succinate + acceptor = fumarate + reduced acceptor].	Probable fumarate reductase [iron-sulfur subunit] FrdB (fumarate dehydrogenase) (fumaric hydrogenase)	intermediary metabolism and respiration	P9WN89
	Rv1554	frdC	CDS	1760175	1760555	+							Involved in interconversion of fumarate and succinate (anaerobic respiration). This hydrophobic component may be required to anchor the catalytic components of the fumarate reductase complex to the cytoplasmic membrane.	Probable fumarate reductase [membrane anchor subunit] FrdC (fumarate dehydrogenase) (fumaric hydrogenase)	intermediary metabolism and respiration	P9WNB7
	Rv1555	frdD	CDS	1760552	1760929	+							Involved in interconversion of fumarate and succinate (anaerobic respiration). This hydrophobic component may be required to anchor the catalytic components of the fumarate reductase complex to the cytoplasmic membrane.	Probable fumarate reductase [membrane anchor subunit] FrdD (fumarate dehydrogenase) (fumaric hydrogenase)	intermediary metabolism and respiration	P9WNB5
	Rv1556	Rv1556	CDS	1760997	1761605	+							Possibly involved in a transcriptional mechanism	Possible regulatory protein	regulatory proteins	P9WMD1
	Rv1557	mmpL6	CDS	1761744	1762937	+							Unknown. Thought to be involved in fatty acid transport.	Probable conserved transmembrane transport protein MmpL6	cell wall and cell processes	P9WJU9
	Rv1558	Rv1558	CDS	1762947	1763393	+							Function unknown	Conserved protein	conserved hypotheticals	P9WP11
	Rv1559	ilvA	CDS	1763428	1764717	+							Involved in isoleucine biosynthesis (first step). Catalyzes the formation of alpha-ketobutyrate from threonine in a two step reaction. The first step is a dehydration of threonine, followed by rehydration and liberation of ammonia [catalytic activity: L-threonine + H(2)O = 2-oxobutanoate + NH(3) + H(2)O].	Probable threonine dehydratase IlvA	intermediary metabolism and respiration	P9WG95
	Rv1560	vapB11	CDS	1764755	1764973	+							Unknown	Possible antitoxin VapB11	virulence, detoxification, adaptation	P9WLU3
	Rv1561	vapC11	CDS	1764979	1765383	+							Unknown	Possible toxin VapC11	virulence, detoxification, adaptation	P9WFA5
	Rv1562c	treZ	CDS	1765400	1767142	-							Involved in trehalose biosynthesis (protective effect). Mycobacteria can produce trehalose from glucose 6-phosphate and UDP-glucose (the OTSA-OTSB pathway) from glycogen-like alpha(1-->4)-linked glucose polymers (the trey-TREZ pathway) and from maltose (the TRES pathway). Seems to have additional alpha-glucosidase activity.	Maltooligosyltrehalose trehalohydrolase TreZ	virulence, detoxification, adaptation	P9WQ23
	Rv1563c	treY	CDS	1767135	1769432	-							Involved in trehalose biosynthesis (protective effect). Mycobacteria can produce trehalose from glucose 6-phosphate and UDP-glucose (the OtsA-OtsB pathway) from glycogen-like alpha(1-->4)-linked glucose polymers (the TreY-TreZ pathway) and from maltose (the TreS pathway).	Maltooligosyltrehalose synthase TreY	virulence, detoxification, adaptation	P9WQ21
	Rv1564c	treX	CDS	1769436	1771601	-							Possibly involved in trehalose biosynthesis (protective effect). Mycobacteria can produce trehalose from glucose 6-phosphate and UDP-glucose (the OtsA-OtsB pathway) from glycogen-like alpha(1-->4)-linked glucose polymers (the TreY-TreZ pathway) and from maltose (the TreS pathway).	Probable maltooligosyltrehalose synthase TreX	virulence, detoxification, adaptation	P9WQ25
	Rv1565c	Rv1565c	CDS	1771640	1773829	-							Unknown	Conserved hypothetical membrane protein	cell wall and cell processes	O06625
	Rv1566c	Rv1566c	CDS	1773928	1774620	-	Rv1566c	Rv1566c	Rv1566c	Rv1566c	Rv1566c	Rv1566c	Unknown	Possible Inv protein	virulence, detoxification, adaptation	O06624
	Rv1567c	Rv1567c	CDS	1774860	1775144	-	Rv1567c	Rv1567c	Rv1567c	Rv1567c	Rv1567c	Rv1567c	Unknown	Probable hypothetical membrane protein	cell wall and cell processes	O06623
	Rv1568	bioA	CDS	1775392	1776705	+							Involved in bioconversion of pimelate into dethiobiotin [catalytic activity: S-adenosyl-L-methionine + 8-amino-7- oxononanoate = S-adenosyl-4-methylthio-2-oxobutanoate + 7,8- diaminononanoate]. Supposedly involved in stationary-phase survival.	Adenosylmethionine-8-amino-7-oxononanoate aminotransferase BioA	intermediary metabolism and respiration	P9WQ81
	Rv1569	bioF1	CDS	1776702	1777862	+							Involved in biotin biosynthesis (at the first step) [catalytic activity: 6-carboxyhexanoyl-CoA + L-alanine = 8-amino-7-oxononanoate + CoA + CO2].	Probable 8-amino-7-oxononanoate synthase BioF1 (AONS) (8-amino-7-ketopelargonate synthase) (7-keto-8-amino-pelargonic acid synthetase) (7-KAP synthetase) (L-alanine--pimelyl CoA ligase)	intermediary metabolism and respiration	P9WQ87
	Rv1570	bioD	CDS	1777859	1778539	+							Involved in bioconversion of pimelate into dethiobiotin [catalytic activity: ATP + 7,8-diaminononanoate + CO(2) = ADP + phosphate + dethiobiotin]	Dethiobiotin synthetase BioD	intermediary metabolism and respiration	P9WPQ5
	Rv1571	Rv1571	CDS	1778539	1779048	+							Function unknown	Conserved protein	conserved hypotheticals	O06619
	Rv1572c	Rv1572c	CDS	1779194	1779298	-							Unknown	Conserved hypothetical protein	insertion seqs and phages	O06618
	Rv1573	Rv1573	CDS	1779314	1779724	+							Unknown	Probable PhiRv1 phage protein	insertion seqs and phages	O06617
	Rv1574	Rv1574	CDS	1779930	1780241	+							Unknown	Probable PhiRv1 phage related protein	insertion seqs and phages	L0TA08
	Rv1575	Rv1575	CDS	1780199	1780699	+							Unknown	Probable PhiRv1 phage protein	insertion seqs and phages	L0T9U5
	Rv1576c	Rv1576c	CDS	1780643	1782064	-							Unknown	Probable PhiRv1 phage protein	insertion seqs and phages	O06614
	Rv1577c	Rv1577c	CDS	1782072	1782584	-							Unknown	Probable PhiRv1 phage protein	insertion seqs and phages	O06613
	Rv1578c	Rv1578c	CDS	1782758	1783228	-							Unknown	Probable PhiRv1 phage protein	insertion seqs and phages	O06612
	Rv1579c	Rv1579c	CDS	1783309	1783623	-							Unknown	Probable PhiRv1 phage protein	insertion seqs and phages	O06611
	Rv1580c	Rv1580c	CDS	1783620	1783892	-							Unknown	Probable PhiRv1 phage protein	insertion seqs and phages	O06610
	Rv1581c	Rv1581c	CDS	1783906	1784301	-							Unknown	Probable PhiRv1 phage protein	insertion seqs and phages	O06609
	Rv1582c	Rv1582c	CDS	1784497	1785912	-							Unknown	Probable PhiRv1 phage protein	insertion seqs and phages	O06608
	Rv1583c	Rv1583c	CDS	1785912	1786310	-							Unknown	Probable PhiRv1 phage protein	insertion seqs and phages	P9WLU1
	Rv1584c	Rv1584c	CDS	1786307	1786528	-							Unknown	Possible PhiRv1 phage protein	insertion seqs and phages	O06606
	Rv1585c	Rv1585c	CDS	1786584	1787099	-							Unknown	Possible phage PhiRv1 protein	insertion seqs and phages	O06605
	Rv1586c	Rv1586c	CDS	1787096	1788505	-		Rv1586c		Rv1586c			Integration of phiRv1 into chromosome.	Probable PhiRv1 integrase	insertion seqs and phages	O06604
	Rv1587c	Rv1587c	CDS	1788162	1789163	-		Rv1587c		Rv1587c			Unknown	Partial REP13E12 repeat protein	insertion seqs and phages	O06603
	Rv1588c	Rv1588c	CDS	1789168	1789836	-							Unknown	Partial REP13E12 repeat protein	insertion seqs and phages	P9WLT9
	Rv1589	bioB	CDS	1790284	1791333	+							Involved in biotin synthesis.	Probable biotin synthetase BioB	intermediary metabolism and respiration	P9WPQ7
	Rv1590	Rv1590	CDS	1791334	1791573	+							Function unknown	Conserved hypothetical protein	conserved hypotheticals	P9WLT7
	Rv1591	Rv1591	CDS	1791570	1792235	+							Function unknown	Probable transmembrane protein	cell wall and cell processes	P9WLT5
	Rv1592c	Rv1592c	CDS	1792400	1793740	-	Rv1592c	Rv1592c		Rv1592c	Rv1592c		Function unknown	Conserved hypothetical protein	conserved hypotheticals	P9WK89
	Rv1593c	Rv1593c	CDS	1793997	1794707	-	Rv1593c			Rv1593c			Function unknown	Conserved protein	conserved hypotheticals	O06597
	Rv1594	nadA	CDS	1794756	1795805	+	Rv1594			Rv1594			Quinolinate biosynthesis	Probable quinolinate synthetase NadA	intermediary metabolism and respiration	P9WJK1
	Rv1595	nadB	CDS	1795805	1797388	+							Quinolinate biosynthesis. Catalyzes the oxidation of L-aspartate to iminoaspartate which is condensed with dihydroxyacetone phosphate to quinolinate under the action of quinolinate synthase a [catalytic activity: L-aspartate + H(2)O + O(2) = oxaloacetate + NH(3) + H(2)O(2)]	Probable L-aspartate oxidase NadB	intermediary metabolism and respiration	P9WJJ9
	Rv1596	nadC	CDS	1797388	1798245	+							de novo biosynthesis of NAD and NADP [catalytic activity: nicotinate D-ribonucleotide + diphosphate + CO(2) = pyridine-2,3-dicarboxylate + 5-phospho-alpha-D-ribose 1-diphosphate]	Probable nicotinate-nucleotide pyrophosphatase NadC	intermediary metabolism and respiration	P9WJJ7
	Rv1597	Rv1597	CDS	1798294	1799052	+							Unknown	Hypothetical protein	conserved hypotheticals	O06593
	Rv1598c	Rv1598c	CDS	1799073	1799483	-							Function unknown	Conserved protein	conserved hypotheticals	O06592
	Rv1599	hisD	CDS	1799583	1800899	+							Involved in histidine biosynthesis pathway (tenth step). This protein is considered as a bifunctional enzyme, possessing two active sites, one an alcohol dehydrogenase and the other an aldehyde dehydrogenase [catalytic activity: L-histidinol + 2 NAD(+) + H(2)O = L-histidine + 2 NADH].	Probable histidinol dehydrogenase HisD (HDH)	intermediary metabolism and respiration	P9WNW9
	Rv1600	hisC1	CDS	1800896	1802038	+							Histidine biosynthesis (eighth step) [catalytic activity: L-histidinol-phosphate + 2-oxoglutarate = 3-(imidazol-4-YL)-2-oxopropyl phosphate + L-glutamate]	Probable histidinol-phosphate aminotransferase HisC1	intermediary metabolism and respiration	P9WML7
	Rv1601	hisB	CDS	1802035	1802667	+							Histidine biosynthesis (seventh step) [catalytic activity: D-erythro-1-(imidazol-4-YL)glycerol 3- phosphate = 3-(imidazol-4-YL)-2-oxopropyl phosphate + H(2)O]	Probable imidazole glycerol-phosphate dehydratase HisB	intermediary metabolism and respiration	P9WML9
	Rv1602	hisH	CDS	1802664	1803284	+							Histidine biosynthesis pathway (fifth step). Catalyzes an amidotransferase reaction that generates imidazole-glycerol phosphate and 5-aminoimidazol-4-carboxamide ribonucleotide, which is used for purine synthesis.	Probable amidotransferase HisH	intermediary metabolism and respiration	P9WMM1
	Rv1603	hisA	CDS	1803294	1804031	+							Histidine biosynthesis pathway (fourth step) [catalytic activity: N-(5'-phospho-D-ribosylformimino)-5-amino-1-(5''-phosphoribosyl)-4-imidazolecarb oxamide = N-(5'-phospho-D-1'-ribulosylformimino)-5-amino-1-(5''-phosphoribosyl)-4- imidazolecarboxamide.]	Probable phosphoribosylformimino-5-aminoimidazole carboxamide ribotide isomerase HisA	intermediary metabolism and respiration	P9WMM5
	Rv1604	impA	CDS	1804039	1804851	+							Involved in inositol phosphate metabolism. It is responsible for the provision of inositol required for synthesis of phosphatidylinositol and polyphosphoinositides. Key enzyme of the phosphatidyl inositol signaling pathway [catalytic activity: inositol 1(or 4)-monophosphate + H(2)O = inositol + orthophosphate].	Probable inositol-monophosphatase ImpA (imp)	intermediary metabolism and respiration	O53907
	Rv1605	hisF	CDS	1804853	1805656	+							Histidine biosynthesis pathway (sixth step). Catalyzes the cyclization reaction that produces D-erythro-imidazole glycerol phosphate.	Probable cyclase HisF	intermediary metabolism and respiration	P9WMM3
	Rv1606	hisI	CDS	1805653	1806000	+							Involved in histidine biosynthesis pathway (at the third step) [catalytic activity: 5-phosphoribosyl-AMP + H(2)O = 5-(5-phospho-D-ribosylaminoformimino)-1-(5-phospho-ribosyl) imidazole-4- carboxamide.]	Probable phosphoribosyl-AMP 1,6 cyclohydrolase HisI	intermediary metabolism and respiration	P9WMM7
	Rv1607	chaA	CDS	1806181	1807263	+							Involved in transport of ions (presumably calcium) across the membrane. Responsible for the translocation of the substrate across the membrane.	Probable ionic transporter integral membrane protein ChaA	cell wall and cell processes	O53910
	Rv1608c	bcpB	CDS	1807298	1807762	-							Peroxide detoxification	Probable peroxidoxin BcpB	virulence, detoxification, adaptation	P9WID9
	Rv1609	trpE	CDS	1807903	1809453	+							Involved in tryptophan biosynthesis pathway (at the first step). Supposed tetramer of two components I and two components II: component I (Rv1609|trpE) catalyzes the formation of anthranilate using ammonia rather than glutamine, whereas component II (Rv0013|trpG) provides glutamine amidotransferase activity [catalytic activity: chorismate + L-glutamine = anthranilate + pyruvate + L-glutamate].	Anthranilate synthase component I TrpE (glutamine amidotransferase)	intermediary metabolism and respiration	P9WFX3
	Rv1610	Rv1610	CDS	1809443	1810150	+							Unknown	Possible conserved membrane protein	cell wall and cell processes	O06128
	Rv1611	trpC	CDS	1810240	1811058	+							Tryptophan biosynthesis pathway (fourth step) [catalytic activity: 1-(2-carboxyphenylamino)-1-deoxy-D-ribulose 5-phosphate = 1-(indol-3-YL)glycerol 3-phosphate + CO(2) + H(2)O.]	Probable indole-3-glycerol phosphate synthase TrpC	intermediary metabolism and respiration	P9WFX7
	Rv1612	trpB	CDS	1811127	1812359	+							Tryptophan biosynthesis pathway (fifth last step). The beta subunit is responsible for the synthesis of L-tryptophan from indole and L-serine. [catalytic activity: L-serine + 1-(indol-3-YL)glycerol 3-phosphate = L-tryptophan + glyceraldehyde 3-phosphate + H(2)O]	Tryptophan synthase, beta subunit TrpB	intermediary metabolism and respiration	P9WFX9
	Rv1613	trpA	CDS	1812359	1813171	+							Tryptophan biosynthesis pathway (fifth - last step). The alpha subunit is responsible for the ALDOL cleavage of indoleglycerol phosphate to indole and glyceraldehyde 3- phosphate. [catalytic activity: L-serine + 1-(indol-3-YL)glycerol 3-phosphate = L-tryptophan + glyceraldehyde 3-phosphate + H(2)O.]	Probable tryptophan synthase, alpha subunit TrpA	intermediary metabolism and respiration	P9WFY1
	Rv1614	lgt	CDS	1813171	1814577	+							Prolipoprotein modification	Possible prolipoprotein diacylglyceryl transferases Lgt	cell wall and cell processes	P9WK93
	Rv1615	Rv1615	CDS	1815253	1815693	+	Rv1615	Rv1615		Rv1615	Rv1615		Unknown	Probable membrane protein	cell wall and cell processes	O06132
	Rv1616	Rv1616	CDS	1815683	1816081	+	Rv1616			Rv1616			Function unknown	Conserved membrane protein	cell wall and cell processes	O06133
	Rv1617	pykA	CDS	1816189	1817607	+							Produces phosphoenol pyruvate in glycolysis [catalytic activity: ATP + pyruvate = ADP + phosphoenolpyruvate]	Probable pyruvate kinase PykA	intermediary metabolism and respiration	P9WKE5
	Rv1618	tesB1	CDS	1817615	1818517	+							Involved in fatty acid metabolism.	Probable acyl-CoA thioesterase II TesB1	lipid metabolism	O06135
	Rv1619	Rv1619	CDS	1818575	1820029	+							Function unknown	Conserved membrane protein	cell wall and cell processes	O06136
	Rv1620c	cydC	CDS	1819963	1821693	-							Involved in active transport across the membrane of component linked with the assembly of cytochrome: involved in cytochrome biogenesis (aerobic respiration). Responsible for energy coupling to the transport system and for the translocation of the substrate across the membrane.	Probable 'component linked with the assembly of cytochrome' transport transmembrane ATP-binding protein ABC transporter CydC	intermediary metabolism and respiration	O06137
	Rv1621c	cydD	CDS	1821690	1823273	-							Involved in active transport across the membrane of component linked with the assembly of cytochrome: involved in cytochrome biogenesis (aerobic respiration). Responsible for energy coupling to the transport system and for the translocation of the substrate across the membrane.	Probable 'component linked with the assembly of cytochrome' transport transmembrane ATP-binding protein ABC transporter CydD	intermediary metabolism and respiration	O06138
	Rv1622c	cydB	CDS	1823360	1824400	-							Involved in the respiratory chain (at the terminal step): aerobic respiration. Cytochrome D terminal oxidase complex is the component of the aerobic respiratory chain that is supposedly predominant when cells are grown at low aeration [catalytic activity: ubiquinol-8 + O(2) = ubiquinone-8 + H(2)O].	Probable integral membrane cytochrome D ubiquinol oxidase (subunit II) CydB (cytochrome BD-I oxidase subunit II)	intermediary metabolism and respiration	O06139
	Rv1623c	cydA	CDS	1824430	1825887	-	Rv1623c	Rv1623c	Rv1623c	Rv1623c	Rv1623c	Rv1623c	Involved in the respiratory chain (at the terminal step): aerobic respiration. Cytochrome D terminal oxidase complex is the component of the aerobic respiratory chain that is supposedly predominant when cells are grown at low aeration [catalytic activity: ubiquinol-8 + O(2) = ubiquinone-8 + H(2)O].	Probable integral membrane cytochrome D ubiquinol oxidase (subunit I) CydA (cytochrome BD-I oxidase subunit I)	intermediary metabolism and respiration	L7N662
	Rv1624c	Rv1624c	CDS	1825998	1826585	-	Rv1624c			Rv1624c			Unknown	Probable conserved membrane protein	cell wall and cell processes	O06141
	Rv1625c	cya	CDS	1826614	1827945	-	Rv1625c			Rv1625c			Involved in cAMP synthesis [catalytic activity: ATP = 3',5'-cyclic AMP + diphosphate]. Inhibited by polyphosphates.	Membrane-anchored adenylyl cyclase Cya (ATP pyrophosphate-lyase) (adenylate cyclase)	intermediary metabolism and respiration	P9WQ35
	Rv1626	Rv1626	CDS	1828180	1828797	+							Sensor part of a two component regulatory system	Probable two-component system transcriptional regulator	regulatory proteins	P9WGM3
	Rv1627c	Rv1627c	CDS	1828865	1830073	-							Thought to be involved in lipid metabolism.	Probable nonspecific lipid-transfer protein	lipid metabolism	O06144
	Rv1628c	Rv1628c	CDS	1830070	1830561	-							Function unknown	Conserved protein	conserved hypotheticals	O06145
	Rv1629	polA	CDS	1830665	1833379	+							Involved in post-incision events. In addition to DNA polymerase activity, this DNA polymerase exhibits 3' to 5' and 5' to 3' exonuclease activity [catalytic activity: N deoxynucleoside triphosphate = N diphosphate + {DNA}(N)].	Probable DNA polymerase I PolA	information pathways	P9WNU5
	Rv1630	rpsA	CDS	1833542	1834987	+							Binds mRNA; thus facilitating recognition of the initiation point. It is needed to translate mRNA with a short shine-dalgarno (SD) purine-rich sequence.	30S ribosomal protein S1 RpsA	information pathways	P9WH43
	Rv1631	coaE	CDS	1835013	1836236	+							Catalyzes the phosphorylation of the 3'-hydroxyl group of dephosphocoenzyme a to form coenzyme a [catalytic activity: ATP + dephospho-CoA <=> ADP + CoA].	Probable dephospho-CoA kinase CoaE (dephosphocoenzyme a kinase)	intermediary metabolism and respiration	P9WPA3
	Rv1632c	Rv1632c	CDS	1836387	1836830	-							Unknown	Hypothetical protein	conserved hypotheticals	O06149
	Rv1633	uvrB	CDS	1837075	1839171	+							Involved in nucleotide excision repair. The ABC excision nuclease is a DNA repair enzyme that catalyzes the excision reaction of UV-damaged nucleotide segments producing oligomers having the modified base(S). UVRB stimulates the ATPase activity of UVRA in the presence of UV-irradiated double-stranded DNA. It also enhances the ability of UVRA to bind to UV-irradiated duplex DNA	Probable excinuclease ABC (subunit B - helicase) UvrB	information pathways	P9WFC7
	Rv1634	Rv1634	CDS	1839168	1840583	+							Thought to be involved in transport of drug across the membrane (export). Drug resistance by an export mechanism (confers resistance to toxic compounds by removing them for the cells).	Possible drug efflux membrane protein	cell wall and cell processes	P9WJX3
	Rv1635c	Rv1635c	CDS	1840572	1842242	-							Possibly involved in the biosynthesis of lipoarabinomannan (lam)	Probable mannosyltransferase. Probable conserved transmembrane protein.	cell wall and cell processes	O06152
	Rv1636	TB15.3	CDS	1842451	1842891	+							Function unknown	Iron-regulated universal stress protein family protein TB15.3	virulence, detoxification, adaptation	P9WFC9
	Rv1637c	Rv1637c	CDS	1842898	1843692	-							Function unknown	Conserved protein	conserved hypotheticals	O06154
	Rv1638	uvrA	CDS	1843741	1846659	+							Involved in nucleotide excision repair. The ABC excision nuclease is a DNA repair enzyme that catalyzes the excision reaction of UV-damaged nucleotide segments producing oligomers having the modified base(S). UVRA is an ATPase and a DNA-binding protein that preferentially binds single-stranded or UV-irradiated double-stranded DNA.	Probable excinuclease ABC (subunit A - DNA-binding ATPase) UvrA	information pathways	P9WQK7
	Rv1638A	Rv1638A	CDS	1846716	1846973	-							Function unknown	Conserved hypothetical protein	conserved hypotheticals	L7N673
	Rv1639c	Rv1639c	CDS	1846989	1848458	-							Function unknown	Conserved hypothetical membrane protein	cell wall and cell processes	P94973
	Rv1640c	lysX	CDS	1848517	1852035	-	Rv1640c	Rv1640c	Rv1640c	Rv1640c	Rv1640c	Rv1640c	Charging LYS tRNA [catalytic activity: ATP + L-lysine + tRNA(LYS) = AMP + diphosphate + L-lysyl-tRNA (LYS)]	Lysyl-tRNA synthetase 2 LysX	information pathways	P9WFU7
	Rv1641	infC	CDS	1852273	1852878	+	Rv1641	Rv1641	Rv1641	Rv1641	Rv1641	Rv1641	If-3 binds to the 30S ribosomal subunit and shifts the equilibrum between 70S ribosomes and their 50S and 30S subunits in favor of the free subunits, thus enhancing the availability of 30S subunits on which protein synthesis initiation begins.	Probable initiation factor if-3 InfC	information pathways	P9WKJ9
	Rv1642	rpmI	CDS	1852928	1853122	+	Rv1642	Rv1642		Rv1642	Rv1642		Translation	50S ribosomal protein L35 RpmI	information pathways	P9WH91
	Rv1643	rplT	CDS	1853184	1853573	+	Rv1643	Rv1643		Rv1643	Rv1643		This protein binds directly to 23S ribosomal RNA and is necessary to the in vitro assembly process of the 50S ribosomal subunit; it is not involved in the protein synthesizing functions of that subunit	50S ribosomal protein L20 RplT	information pathways	P9WHC5
	Rv1644	tsnR	CDS	1853606	1854388	+	Rv1644	Rv1644		Rv1644	Rv1644		rRNA modification	Possible 23S rRNA methyltransferase TsnR	information pathways	P94978
	Rv1645c	Rv1645c	CDS	1854399	1855454	-	Rv1645c	Rv1645c	Rv1645c	Rv1645c	Rv1645c	Rv1645c	Function unknown	Conserved hypothetical protein	conserved hypotheticals	P94979
	Rv1646	PE17	CDS	1855764	1856696	+	Rv1646	Rv1646	Rv1646	Rv1646	Rv1646	Rv1646	Function unknown	PE family protein PE17	PE/PPE	L7N681
	Rv1647	Rv1647	CDS	1856774	1857724	+	Rv1647			Rv1647			Thought to play an essential role in regulation of cellular metabolism by catalysing the synthesis of a second messenger, camp [catalytic activity: ATP = 3',5'-cyclic AMP + pyrophosphate].	Adenylate cyclase (ATP pyrophosphate-lyase) (adenylyl cyclase)	intermediary metabolism and respiration	P94982
	Rv1648	Rv1648	CDS	1857731	1858537	+							Unknown	Probable transmembrane protein	cell wall and cell processes	P94983
	Rv1649	pheS	CDS	1858733	1859758	+							Charging PHE tRNA [catalytic activity: ATP + L-phenylalanine + tRNA(PHE) = AMP + diphosphate + L-phenylalanyl-tRNA(PHE)]	Probable phenylalanyl-tRNA synthetase, alpha chain PheS	information pathways	P9WFU3
	Rv1650	pheT	CDS	1859758	1862253	+	Rv1650	Rv1650		Rv1650	Rv1650		Charging PHE-tRNA [catalytic activity: ATP + L-phenylalanine + tRNA(PHE) = AMP + diphosphate + L-phenylalanyl-tRNA(PHE)]	Probable phenylalanyl-tRNA synthetase, beta chain PheT	information pathways	P9WFU1
	Rv1651c	PE_PGRS30	CDS	1862347	1865382	-	Rv1651c	Rv1651c		Rv1651c	Rv1651c		Function unknown. Thought to be involved in virulence.	PE-PGRS family protein PE_PGRS30	PE/PPE	Q79FL8
	Rv1652	argC	CDS	1865576	1866634	+							Involved in arginine biosynthesis (at the third step) [catalytic activity: N-acetyl-L-glutamate 5-semialdehyde + NADP(+) + phosphate = N-acetyl-5-glutamyl phosphate + NADPH].	Probable N-acetyl-gamma-glutamyl-phoshate reductase ArgC	intermediary metabolism and respiration	P9WPZ9
	Rv1653	argJ	CDS	1866631	1867845	+							Arginine biosynthesis.	Probable glutamate N-acetyltransferase ArgJ	intermediary metabolism and respiration	P9WPZ3
	Rv1654	argB	CDS	1867842	1868726	+							Arginine biosynthesis (second step) [catalytic activity: ATP + N-acetyl-L-glutamate = ADP + N-acetyl-L-glutamate 5-phosphate]	Probable acetylglutamate kinase ArgB	intermediary metabolism and respiration	P9WQ01
	Rv1655	argD	CDS	1868723	1869925	+							Arginine biosynthesis (fourth step) [catalytic activity: N2-acetyl-L-ornithine + 2-oxoglutarate = N-acetyl-L-glutamate 5-semialdehyde + L-glutamate]	Probable acetylornithine aminotransferase ArgD	intermediary metabolism and respiration	P9WPZ7
	Rv1656	argF	CDS	1869922	1870845	+							Involved in arginine biosynthesis [catalytic activity: carbamoyl phosphate + L-ornithine = phosphate + L-citrulline.]	Probable ornithine carbamoyltransferase, anabolic ArgF	intermediary metabolism and respiration	P9WIT9
	Rv1657	argR	CDS	1870842	1871354	+							Regulates arginine biosynthesis genes	Probable arginine repressor ArgR (AHRC)	regulatory proteins	P9WPY9
	Rv1658	argG	CDS	1871363	1872559	+							Arginine biosynthesis [catalytic activity: ATP + L-citrulline + L-aspartate = AMP + diphosphate + L-argininosuccinate]	Probable argininosuccinate synthase ArgG	intermediary metabolism and respiration	P9WPW7
	Rv1659	argH	CDS	1872639	1874051	+							Arginine biosynthesis (last step) [catalytic activity: N-(L-arginino)succinate = fumarate + L- arginine]	Probable argininosuccinate lyase ArgH	intermediary metabolism and respiration	P9WPY7
	Rv1660	pks10	CDS	1874160	1875221	+							Possibly involved in the biosynthesis of secondary metabolites [catalytic activity: 3 malonyl-CoA + 4-coumaroyl-CoA = 4 CoA + naringenin chalcone + 3 CO2]	Chalcone synthase Pks10	lipid metabolism	P9WPF5
	Rv1661	pks7	CDS	1875304	1881684	+							Potentially involved in some intermediate steps for the synthesis of a polyketide molecule which may be involved in secondary metabolism	Probable polyketide synthase Pks7	lipid metabolism	P94996
	Rv1662	pks8	CDS	1881704	1886512	+							Potentially involved in some intermediate steps for the synthesis of a polyketide molecule which may be involved in secondary metabolism	Probable polyketide synthase Pks8	lipid metabolism	O65933
	Rv1663	pks17	CDS	1886512	1888020	+							Potentially involved in some intermediate steps for the synthesis of a polyketide molecule which may be involved in secondary metabolism	Probable polyketide synthase Pks17	lipid metabolism	O06585
	Rv1664	pks9	CDS	1888026	1891079	+	Rv1664	Rv1664	Rv1664	Rv1664	Rv1664	Rv1664	Potentially involved in some intermediate steps for the synthesis of a polyketide molecule which may be involved in secondary metabolism	Probable polyketide synthase Pks9	lipid metabolism	O06586
	Rv1665	pks11	CDS	1891226	1892287	+	Rv1665	Rv1665	Rv1665	Rv1665	Rv1665	Rv1665	Possibly involved in the biosynthesis of secondary metabolites [catalytic activity: 3 malonyl-CoA + 4-coumaroyl-CoA = 4 CoA + naringenin chalcone + 3 CO2]	Chalcone synthase Pks11	lipid metabolism	P9WPF3
	Rv1666c	cyp139	CDS	1892270	1893562	-							Cytochromes P450 are a group of heme-thiolate monooxygenases. They oxidize a variety of structurally unrelated compounds, including steroids, fatty acids, and xenobiotics.	Probable cytochrome P450 139 Cyp139	intermediary metabolism and respiration	P9WPM1
	Rv1667c	Rv1667c	CDS	1893577	1894230	-							Thought to be involved in active transport of macrolide across the membrane (export). Macrolide antibiotics resistance by an export mechanism. Responsible for energy coupling to the transport system.	Probable second part of macrolide-transport ATP-binding protein ABC transporter	cell wall and cell processes	O53915
	Rv1668c	Rv1668c	CDS	1894224	1895342	-							Thought to be involved in active transport of macrolide across the membrane (export). Macrolide antibiotics resistance by an export mechanism. Responsible for energy coupling to the transport system.	Probable first part of macrolide-transport ATP-binding protein ABC transporter	cell wall and cell processes	O53916
	Rv1669	Rv1669	CDS	1895725	1896087	+							Unknown	Hypothetical protein	conserved hypotheticals	O86371
	Rv1670	Rv1670	CDS	1896120	1896467	+							Function unknown	Conserved hypothetical protein	conserved hypotheticals	O53917
	Rv1671	Rv1671	CDS	1896475	1896867	+							Unknown	Probable membrane protein	cell wall and cell processes	O53918
	Rv1672c	Rv1672c	CDS	1896876	1898207	-							Thought to be involved in transport across the membrane. Responsible for the translocation of undetermined substrate across the membrane.	Probable conserved integral membrane transport protein	cell wall and cell processes	O53919
	Rv1673c	Rv1673c	CDS	1898300	1899232	-							Function unknown	Conserved hypothetical protein	conserved hypotheticals	O53920
	Rv1674c	Rv1674c	CDS	1899260	1899916	-							Involved in transcriptional mechanism.	Probable transcriptional regulatory protein	regulatory proteins	O53921
	Rv1675c	cmr	CDS	1900241	1900975	-							Involved in transcriptional mechanism	Probable transcriptional regulatory protein Cmr	regulatory proteins	P9WMH5
	Rv1676	Rv1676	CDS	1901047	1901751	+							Unknown	Unknown protein	conserved hypotheticals	O53923
	Rv1677	dsbF	CDS	1901748	1902296	+							Unknown; possibly involved in thiol:disulfide interchange.	Probable conserved lipoprotein DsbF	cell wall and cell processes	I6XYM2
	Rv1678	Rv1678	CDS	1902397	1903299	+							Unknown	Probable integral membrane protein	cell wall and cell processes	O53925
	Rv1679	fadE16	CDS	1903299	1904420	+							Function unknown, but involvement in lipid degradation.	Possible acyl-CoA dehydrogenase FadE16	lipid metabolism	O53926
	Rv1680	Rv1680	CDS	1904429	1905253	+							Unknown	Hypothetical protein	conserved hypotheticals	O33182
	Rv1681	moeX	CDS	1905250	1906242	+							Involved in molybdoptenum cofactor biosynthesis	Possible molybdopterin biosynthesis protein MoeX	intermediary metabolism and respiration	O33183
	Rv1682	Rv1682	CDS	1906403	1907320	+							Function unknown	Probable coiled-coil structural protein	conserved hypotheticals	O33184
	Rv1683	Rv1683	CDS	1907594	1910593	+							Supposed involvement in lipid biosynthesis and degradation	Possible bifunctional enzyme; long-chain acyl-CoA synthase and lipase.	lipid metabolism	O33185
	Rv1684	Rv1684	CDS	1910586	1910810	+							Function unknown	Conserved hypothetical protein	conserved hypotheticals	O33186
	Rv1685c	Rv1685c	CDS	1910776	1911399	-							Function unknown	Conserved hypothetical protein	conserved hypotheticals	O33187
	Rv1686c	Rv1686c	CDS	1911401	1912081	-							Thought to be involved in active transport of undetermined substrate (possibly drug) across the membrane. Responsible for the translocation of the substrate across the membrane.	Probable conserved integral membrane protein ABC transporter	cell wall and cell processes	O33188
	Rv1687c	Rv1687c	CDS	1912153	1912920	-							Thought to be involved in active transport of undetermined substrate (possibly drug) across the membrane. Responsible for energy coupling to the transport system.	Probable conserved ATP-binding protein ABC transporter	cell wall and cell processes	O33189
	Rv1688	mpg	CDS	1912979	1913590	+							Thought to be involved in base excision repair.	Possible 3-methyladenine DNA glycosylase Mpg	information pathways	P9WJP7
	Rv1689	tyrS	CDS	1913602	1914876	+							Involved in translation mechanism [catalytic activity: ATP + L-tyrosine + tRNA(TYR) = AMP + diphosphate + L-tyrosyl-tRNA(TYR)]	Probable tyrosyl-tRNA synthase TyrS (TYRRS)	information pathways	P9WFT1
	Rv1690	lprJ	CDS	1915527	1915910	+							Unknown	Probable lipoprotein LprJ	cell wall and cell processes	O33192
	Rv1691	Rv1691	CDS	1915949	1916701	+							Function unknown	Conserved hypothetical protein	conserved hypotheticals	O33193
	Rv1692	Rv1692	CDS	1916698	1917759	+							Function unknown; probably involved in cellular metabolism	Probable phosphatase	intermediary metabolism and respiration	O33194
	Rv1693	Rv1693	CDS	1917756	1917932	+							Unknown	Conserved hypothetical protein	conserved hypotheticals	O33195
	Rv1694	tlyA	CDS	1917940	1918746	+							Methylates 16S and 23S rRNA. Also has contact-dependent haemolytic activity; possibly involved in virulence (pore formation).	2'-O-methyltransferase TlyA	virulence, detoxification, adaptation	P9WJ63
	Rv1695	ppnK	CDS	1918746	1919669	+							Catalyzes the phosphorylation of NAD to NADP. Utilizes ATP and other nucleoside triphosphates as well as inorganic polyphosphate as a source of phosphorus [catalytic activity: ATP + NAD+ = ADP + NADP+].	Inorganic polyphosphate/ATP-NAD kinase PpnK (poly(P)/ATP NAD kinase)	intermediary metabolism and respiration	P9WHV7
	Rv1696	recN	CDS	1919683	1921446	+							Involved in recombinational repair of damaged DNA.	Probable DNA repair protein RecN (recombination protein N)	information pathways	P9WHI7
	Rv1697	Rv1697	CDS	1921542	1922723	+							Function unknown	Conserved hypothetical protein	conserved hypotheticals	O33198
	Rv1698	mctB	CDS	1922745	1923689	+							Outer membrane channel	Outer membrane protein MctB	cell wall and cell processes	P9WJ83
	Rv1699	pyrG	CDS	1923829	1925589	+							Pyrimidine biosynthesis (last step) [catalytic activity: ATP + UTP + glutamine = ADP + orthophosphate + CTP (ammonia can replace glutamine).]	Probable CTP synthase PyrG	intermediary metabolism and respiration	P9WHK7
	Rv1700	Rv1700	CDS	1925582	1926205	+							NUDIX hydrolases catalyze the hydrolysis of a variety of nucleoside diphoshate derivatives	NUDIX hydrolase	information pathways	I6X235
	Rv1701	Rv1701	CDS	1926202	1927137	+							Sequence integration/recombination.	Probable integrase/recombinase	insertion seqs and phages	P9WF33
	Rv1702c	Rv1702c	CDS	1927211	1928575	-							Unknown	Conserved hypothetical protein	insertion seqs and phages	P9WLT3
	Rv1703c	Rv1703c	CDS	1929131	1929721	-							Catalyzes the O-methylation [catalytic activity: S-adenosyl-L-methionine + catechol = S-adenosyl-L-homocysteine + guaiacol]	Probable catechol-O-methyltransferase	intermediary metabolism and respiration	L0TAD5
	Rv1704c	cycA	CDS	1929786	1931456	-		Rv1704c		Rv1704c			Permease that is involved in the transport across the cytoplasmic membrane of D-alanine, D-serine and glycine	Probable D-serine/alanine/glycine transporter protein CycA	cell wall and cell processes	O33203
	Rv1705c	PPE22	CDS	1931497	1932654	-	Rv1705c	Rv1705c	Rv1705c	Rv1705c	Rv1705c	Rv1705c	Function unknown	PPE family protein PPE22	PE/PPE	P9WI19
	Rv1706A	Rv1706A	CDS	1934482	1934649	-							Function unknown	Conserved hypothetical protein	conserved hypotheticals	Q79FL4
	Rv1706c	PPE23	CDS	1932694	1933878	-							Function unknown	PPE family protein PPE23	PE/PPE	P9WI17
	Rv1707	Rv1707	CDS	1934882	1936342	+							Unknown; possibly involved in transport of sulfate across the membrane.	Probable conserved transmembrane protein	cell wall and cell processes	O33206
	Rv1708	Rv1708	CDS	1936360	1937316	+							Unknown; thought to be involved in cell process.	Putative initiation inhibitor protein	cell wall and cell processes	P9WLT1
	Rv1709	scpA	CDS	1937313	1938149	+							Involved in chromosome structure and partitioning	Possible segregation and condensation protein ScpA	cell wall and cell processes	O33208
	Rv1710	scpB	CDS	1938146	1938841	+							Involved in chromosome structure and partitioning	Possible segregation and condensation protein ScpB	cell wall and cell processes	I6XCB2
	Rv1711	Rv1711	CDS	1938838	1939602	+							Function unknown	Conserved hypothetical protein	conserved hypotheticals	P9WHQ1
	Rv1712	cmk	CDS	1939599	1940291	+							Catalyzes the transfer of a phosphate group from ATP to either CMP or dCMP to form CDP or dCDP and ADP [catalytic activity: ATP + CMP = ADP + CDP].	Cytidylate kinase Cmk (CMP kinase) (cytidine monophosphate kinase) (ck)	intermediary metabolism and respiration	P9WPA9
	Rv1713	engA	CDS	1940288	1941679	+							Binds both GDP and GTP. Has an intrinsic GTPase activity and is essential for cell growth.	Probable GTP-binding protein EngA	intermediary metabolism and respiration	P9WNL3
	Rv1714	Rv1714	CDS	1941853	1942665	+							Function unknown; probably involved in cellular metabolism	Probable oxidoreductase	intermediary metabolism and respiration	P9WGQ3
	Rv1715	fadB3	CDS	1942659	1943573	+							Thought to be involved in fatty acid degradation. FADB and FADA are the alpha and beta subunits of the multifunctional enzyme complex of the fatty acid degradation cycle [catalytic activity: (S)-3-hydroxybutanoyl-CoA + NADP+ = 3-acetoacetyl-CoA + NADPH].	Probable 3-hydroxybutyryl-CoA dehydrogenase FadB3 (beta-hydroxybutyryl-CoA dehydrogenase) (BHBD)	lipid metabolism	L7N688
	Rv1716	Rv1716	CDS	1943576	1944406	+							Function unknown	Conserved hypothetical protein	conserved hypotheticals	O53929
	Rv1717	Rv1717	CDS	1944406	1944756	+							Function unknown	Conserved hypothetical protein	conserved hypotheticals	O86372
	Rv1718	Rv1718	CDS	1944809	1945627	+							Function unknown	Conserved hypothetical protein	conserved hypotheticals	P71976
	Rv1719	Rv1719	CDS	1945641	1946420	+							Involved in transcriptional mechanism.	Probable transcriptional regulatory protein	regulatory proteins	P71977
	Rv1720c	vapC12	CDS	1947030	1947419	-							Unknown	Possible toxin VapC12	virulence, detoxification, adaptation	P9WFA3
	Rv1721c	vapB12	CDS	1947416	1947643	-							Unknown	Possible antitoxin VapB12	virulence, detoxification, adaptation	P9WJ53
	Rv1722	Rv1722	CDS	1947861	1949345	+							Function unknown, but supposed involvement in lipid metabolism	Possible carboxylase	lipid metabolism	P71980
	Rv1723	Rv1723	CDS	1949342	1950589	+							Function unknown; probably involved in cellular metabolism	Probable hydrolase	intermediary metabolism and respiration	P71981
	Rv1724c	Rv1724c	CDS	1950632	1951051	-							Unknown	Hypothetical protein	conserved hypotheticals	P71982
	Rv1725c	Rv1725c	CDS	1951041	1951751	-							Function unknown	Conserved hypothetical protein	conserved hypotheticals	P71983
	Rv1726	Rv1726	CDS	1951852	1953237	+							Function unknown; probably involved in cellular metabolism	Probable oxidoreductase	intermediary metabolism and respiration	P71984
	Rv1727	Rv1727	CDS	1953270	1953839	+							Function unknown	Conserved hypothetical protein	conserved hypotheticals	P71985
	Rv1728c	Rv1728c	CDS	1953864	1954634	-							Function unknown	Conserved hypothetical protein	conserved hypotheticals	P71986
	Rv1729c	Rv1729c	CDS	1954631	1955569	-							Possible methyltransferase	Possible S-adenosylmethionine-dependent methyltransferase	lipid metabolism	P9WFH9
	Rv1730c	Rv1730c	CDS	1955692	1957245	-							Thought to be involved in cell wall biosynthesis and may also act as a sensor of external penicillins	Possible penicillin-binding protein	cell wall and cell processes	P71988
	Rv1731	gabD2	CDS	1957677	1959233	+							Involved in 4-aminobutyrate (GABA) degradation pathway [catalytic activity: succinate semialdehyde + NAD(P)(+) + H(2)O = succinate + NAD(P)H].	Possible succinate-semialdehyde dehydrogenase [NADP+] dependent (SSDH) GabD2	intermediary metabolism and respiration	P9WNX7
	Rv1732c	Rv1732c	CDS	1959243	1959791	-							Function unknown	Conserved protein	conserved hypotheticals	P71990
	Rv1733c	Rv1733c	CDS	1959855	1960487	-							Unknown	Probable conserved transmembrane protein	cell wall and cell processes	P9WLS9
	Rv1734c	Rv1734c	CDS	1960774	1961016	-							Function unknown	Conserved hypothetical protein	conserved hypotheticals	P9WLS7
	Rv1735c	Rv1735c	CDS	1961291	1961788	-							Function unknown	Hypothetical membrane protein	cell wall and cell processes	P9WLS5
	Rv1736c	narX	CDS	1962228	1964186	-							Involved in nitrate reduction, and in the persistence in the host [catalytic activity: nitrite + acceptor = nitrate + reduced acceptor]	Probable nitrate reductase NarX	intermediary metabolism and respiration	P9WJQ1
	Rv1737c	narK2	CDS	1964183	1965370	-							Involved in excretion of nitrite, produced by the dissimilatory reduction of nitrate, across the membrane. Responsible for the translocation of the substrate across the membrane.	Possible nitrate/nitrite transporter NarK2	cell wall and cell processes	P9WJY7
	Rv1738	Rv1738	CDS	1965657	1965941	+							Function unknown	Conserved protein	conserved hypotheticals	P9WLS3
	Rv1739c	Rv1739c	CDS	1965955	1967637	-							Involved in sulphate transport across the membrane. Responsible for the translocation of the substrate across the membrane.	Probable sulphate-transport transmembrane protein ABC transporter	cell wall and cell processes	P9WGF7
	Rv1740	vapB34	CDS	1967705	1967917	+							Unknown	Possible antitoxin VapB34	virulence, detoxification, adaptation	P9WJ31
	Rv1741	vapC34	CDS	1967917	1968165	+							Unknown	Possible toxin VapC34. Contains PIN domain.	virulence, detoxification, adaptation	P9WF71
	Rv1742	Rv1742	CDS	1968173	1968910	+							Unknown	Unknown protein	unknown	O33271
	Rv1743	pknE	CDS	1969004	1970704	+							Involved in signal transduction (via phosphorylation). Thought to be involved in membrane transport [catalytic activity: ATP + a protein = ADP + a phosphoprotein].	Probable transmembrane serine/threonine-protein kinase E PknE (protein kinase E) (STPK E)	regulatory proteins	P9WI77
	Rv1744c	Rv1744c	CDS	1970989	1971390	-	Rv1744c	Rv1744c		Rv1744c	Rv1744c		Unknown	Probable membrane protein	cell wall and cell processes	O06787
	Rv1745c	idi	CDS	1971380	1971991	-							Catalyzes the 1,3-allylic rearrangement of the homoallylic substrate isopenten to its allylic isomer, dimethylallyl diphosphate (DMAPP) [catalytic activity :isopentenyl diphosphate = dimethylallyl diphosphate]	Probable isopentenyl-diphosphate delta-isomerase Idi (IPP isomerase) (isopentenyl pyrophosphate isomerase)	intermediary metabolism and respiration	P9WKK5
	Rv1746	pknF	CDS	1972138	1973568	+							Involved in signal transduction (via phosphorylation). Thought to be involved in membrane transport. Phosphorylates the peptide substrate myelin basic protein (MBP) at serine and threonine residues [catalytic activity: ATP + a protein = ADP + a phosphoprotein].	Anchored-membrane serine/threonine-protein kinase PknF (protein kinase F) (STPK F)	regulatory proteins	P9WI75
	Rv1747	Rv1747	CDS	1973630	1976227	+							Thought to be involved in active transport of undetermined substrate (possibly lipooligosaccharide) across the membrane. Responsible for energy coupling to the transport system and for the translocation of the substrate across the membrane.	Probable conserved transmembrane ATP-binding protein ABC transporter	cell wall and cell processes	O65934
	Rv1748	Rv1748	CDS	1976600	1977331	+							Unknown	Unknown protein	conserved hypotheticals	P72005
	Rv1749c	Rv1749c	CDS	1977328	1977885	-							Unknown	Possible integral membrane protein	cell wall and cell processes	O65935
	Rv1750c	fadD1	CDS	1977969	1979567	-							Function unknown, but supposed involvement in lipid degradation.	Possible fatty-acid-CoA ligase FadD1 (fatty-acid-CoA synthetase) (fatty-acid-CoA synthase)	lipid metabolism	P72007
	Rv1751	Rv1751	CDS	1979621	1981003	+							Function unknown; probably involved in cellular metabolism	Probable oxidoreductase	intermediary metabolism and respiration	O65936
	Rv1752	Rv1752	CDS	1981130	1981579	+							Function unknown	Conserved hypothetical protein	conserved hypotheticals	O06789
	Rv1753c	PPE24	CDS	1981614	1984775	-	Rv1753c	Rv1753c	Rv1753c	Rv1753c	Rv1753c	Rv1753c	Function unknown	PPE family protein PPE24	PE/PPE	P9WI15
	Rv1754c	Rv1754c	CDS	1984979	1986670	-	Rv1754c	Rv1754c	Rv1754c	Rv1754c	Rv1754c	Rv1754c	Function unknown	Conserved protein	conserved hypotheticals	O06790
	Rv1755c	plcD	CDS	1986854	1987696	-							Hydrolyzes sphingomyelin in addition to phosphatidylcholine. Probable virulence factor implicated in the pathogenesis of M.tuberculosis at the level of intracellular survival, by the alteration of cell signaling events or by direct cytotoxicity [catalytic activity: a phosphatidylcholine + H(2)O = 1,2- diacylglycerol + choline phosphate].	Probable phospholipase C 4 (fragment) PlcD	intermediary metabolism and respiration	P9WIA9
	Rv1756c	Rv1756c	CDS	1987745	1988731	-							Required for the transposition of the insertion element IS6110.	Putative transposase	insertion seqs and phages	P9WKH9
	Rv1757c	Rv1757c	CDS	1988680	1989006	-							Required for the transposition of the insertion element IS6110.	Putative transposase for insertion sequence element IS6110 (fragment)	insertion seqs and phages	P9WKH5
	Rv1758	cut1	CDS	1989042	1989566	+							Hydrolysis of cutin.	Probable cutinase Cut1	cell wall and cell processes	O06793
	Rv1759c	wag22	CDS	1989833	1992577	-	Rv1759c	Rv1759c		Rv1759c	Rv1759c		Function unknown. Has fibronectin-binding activity (could thus mediate bacterial attachment to host cells). Thought to be expressed during infection.	PE-PGRS family protein Wag22	PE/PPE	P9WIG5
	Rv1760	Rv1760	CDS	1993153	1994661	+	Rv1760	Rv1760		Rv1760	Rv1760		May be involved in synthesis of triacylglycerol	Possible triacylglycerol synthase (diacylglycerol acyltransferase)	lipid metabolism	P9WKB9
	Rv1761c	Rv1761c	CDS	1994671	1995054	-							Unknown	Possible exported protein	cell wall and cell processes	O06796
	Rv1762c	Rv1762c	CDS	1995054	1995842	-							Unknown	Unknown protein	conserved hypotheticals	O06797
	Rv1763	Rv1763	CDS	1996152	1996478	+							Required for the transposition of the insertion element IS6110.	Putative transposase for insertion sequence element IS6110 (fragment)	insertion seqs and phages	P9WKH5
	Rv1764	Rv1764	CDS	1996427	1997413	+							Required for the transposition of the insertion element IS6110.	Putative transposase	insertion seqs and phages	P9WKH9
	Rv1765A	Rv1765A	CDS	1999142	1999357	-	Rv1765A			Rv1765A			Possibly required for the transposition of an insertion element.	Putative transposase (fragment)	insertion seqs and phages	Q79FL0
	Rv1765c	Rv1765c	CDS	1997418	1998515	-	Rv1765c			Rv1765c			Function unknown	Conserved hypothetical protein	conserved hypotheticals	O06798
	Rv1766	Rv1766	CDS	1999737	2000006	+	Rv1766			Rv1766			Function unknown	Conserved protein	conserved hypotheticals	O06799
	Rv1767	Rv1767	CDS	2000074	2000433	+							Function unknown	Conserved protein	conserved hypotheticals	O06800
	Rv1768	PE_PGRS31	CDS	2000614	2002470	+							Function unknown	PE-PGRS family protein PE_PGRS31	PE/PPE	Q79FK9
	Rv1769	Rv1769	CDS	2002626	2003870	+							Function unknown	Conserved protein	conserved hypotheticals	O06802
	Rv1770	Rv1770	CDS	2003878	2005164	+							Function unknown	Conserved protein	conserved hypotheticals	O06803
	Rv1771	Rv1771	CDS	2005161	2006447	+							Possibly involved in biosynthesis of L-ascorbic acid (vitamin C). Oxidizes L-gulono-1,4-lactone.	L-gulono-1,4-lactone dehydrogenase	intermediary metabolism and respiration	P9WIT3
	Rv1772	Rv1772	CDS	2006636	2006947	+							Unknown	Hypothetical protein	conserved hypotheticals	O06805
	Rv1773c	Rv1773c	CDS	2007020	2007766	-							Involved in transcriptional mechanism.	Probable transcriptional regulatory protein	regulatory proteins	O06806
	Rv1774	Rv1774	CDS	2007832	2009172	+							Function unknown; probably involved in cellular metabolism	Probable oxidoreductase	intermediary metabolism and respiration	O33177
	Rv1775	Rv1775	CDS	2009172	2009990	+							Function unknown	Conserved hypothetical protein	conserved hypotheticals	O33178
	Rv1776c	Rv1776c	CDS	2009995	2010555	-							Involved in transcriptional mechanism.	Possible transcriptional regulatory protein	regulatory proteins	O33179
	Rv1777	cyp144	CDS	2010656	2011960	+							Cytochromes P450 are a group of heme-thiolate monooxygenases. They oxidize a variety of structurally unrelated compounds, including steroids, fatty acids, and xenobiotics.	Probable cytochrome P450 144 Cyp144	intermediary metabolism and respiration	P9WPL1
	Rv1778c	Rv1778c	CDS	2012081	2012530	-							Unknown	Unknown protein	conserved hypotheticals	O33181
	Rv1779c	Rv1779c	CDS	2012686	2014479	-							Unknown	Possible integral membrane protein	cell wall and cell processes	O53930
	Rv1780	Rv1780	CDS	2014699	2015262	+							Function unknown	Conserved protein	conserved hypotheticals	O53931
	Rv1781c	malQ	CDS	2015302	2017476	-							Transfers a segment of a (1,4)-alpha-D-glucan to a new 4-position in an acceptor, which may be glucose or (1,4)-alpha-D-glucan	Probable 4-alpha-glucanotransferase MalQ (amylomaltase) (disproportionating enzyme) (D-enzyme)	intermediary metabolism and respiration	P9WK23
	Rv1782	eccB5	CDS	2017740	2019260	+							Function unknown	ESX conserved component EccB5. ESX-5 type VII secretion system protein. Probable membrane protein.	cell wall and cell processes	P9WNQ9
	Rv1783	eccC5	CDS	2019257	2023432	+							Function unknown	ESX conserved component EccC5. ESX-5 type VII secretion system protein.	cell wall and cell processes	P9WNA5
	Rv1785c	cyp143	CDS	2023447	2024628	-		Rv1785c	Rv1785c	Rv1785c	Rv1785c		Cytochromes P450 are a group of heme-thiolate monooxygenases. They oxidize a variety of structurally unrelated compounds, including steroids, fatty acids, and xenobiotics.	Probable cytochrome P450 143 Cyp143	intermediary metabolism and respiration	P9WPL3
	Rv1786	Rv1786	CDS	2024828	2025031	+	Rv1786	Rv1786	Rv1786	Rv1786	Rv1786	Rv1786	Ferredoxins are iron-sulfur proteins that transfer electrons in a wide variety of metabolic reactions.	Probable ferredoxin	intermediary metabolism and respiration	O53937
	Rv1787	PPE25	CDS	2025301	2026398	+	Rv1787	Rv1787	Rv1787	Rv1787	Rv1787	Rv1787	Function unknown	PPE family protein PPE25	PE/PPE	P9WI13
	Rv1788	PE18	CDS	2026477	2026776	+							Function unknown	PE family protein PE18	PE/PPE	L7N649
	Rv1789	PPE26	CDS	2026790	2027971	+	Rv1789	Rv1789	Rv1789	Rv1789	Rv1789	Rv1789	Function unknown	PPE family protein PPE26	PE/PPE	Q79FK6
	Rv1790	PPE27	CDS	2028425	2029477	+	Rv1790	Rv1790	Rv1790	Rv1790	Rv1790	Rv1790	Function unknown	PPE family protein PPE27	PE/PPE	Q79FK5
	Rv1791	PE19	CDS	2029904	2030203	+	Rv1791	Rv1791	Rv1791	Rv1791	Rv1791	Rv1791	Function unknown	PE family protein PE19	PE/PPE	Q79FK4
	Rv1792	esxM	CDS	2030347	2030643	+	Rv1792	Rv1792	Rv1792	Rv1792	Rv1792	Rv1792	Function unknown	ESAT-6 like protein EsxM	cell wall and cell processes
	Rv1793	esxN	CDS	2030694	2030978	+	Rv1793	Rv1793	Rv1793	Rv1793	Rv1793	Rv1793	Function unknown	Putative ESAT-6 like protein EsxN (ESAT-6 like protein 5)	cell wall and cell processes	P9WNJ3
	Rv1794	Rv1794	CDS	2031066	2031968	+	Rv1794	Rv1794	Rv1794	Rv1794	Rv1794	Rv1794	Function unknown	Conserved protein	conserved hypotheticals	O53943
	Rv1795	eccD5	CDS	2032240	2033751	+	Rv1795	Rv1795	Rv1795	Rv1795	Rv1795	Rv1795	Unknown	ESX conserved component EccD5. ESX-5 type VII secretion system protein. Probable membrane protein.	cell wall and cell processes	P9WNP9
	Rv1796	mycP5	CDS	2033729	2035486	+	Rv1796	Rv1796		Rv1796	Rv1796		Thought to have proteolytic activity.	Probable proline rich membrane-anchored mycosin MycP5 (serine protease) (subtilisin-like protease) (subtilase-like) (mycosin-5)	intermediary metabolism and respiration	O53945
	Rv1797	eccE5	CDS	2035483	2036703	+	Rv1797	Rv1797		Rv1797	Rv1797		Function unknown	ESX conserved component EccE5. ESX-5 type VII secretion system protein. Probable membrane protein.	cell wall and cell processes	P9WJE3
	Rv1798	eccA5	CDS	2036700	2038532	+	Rv1798	Rv1798	Rv1798	Rv1798	Rv1798	Rv1798	Function unknown	ESX conserved component EccA5. ESX-5 type VII secretion system protein.	cell wall and cell processes	P9WPI1
	Rv1799	lppT	CDS	2039159	2039350	+	Rv1799	Rv1799	Rv1799	Rv1799	Rv1799	Rv1799	Unknown	Probable lipoprotein LppT	cell wall and cell processes	O53948
	Rv1800	PPE28	CDS	2039453	2041420	+	Rv1800	Rv1800	Rv1800	Rv1800	Rv1800	Rv1800	Function unknown	PPE family protein PPE28	PE/PPE	P9WI11
	Rv1801	PPE29	CDS	2042001	2043272	+							Function unknown	PPE family protein PPE29	PE/PPE	P9WI09
	Rv1802	PPE30	CDS	2043384	2044775	+							Function unknown	PPE family protein PPE30	PE/PPE	P9WI07
	Rv1803c	PE_PGRS32	CDS	2044923	2046842	-							Function unknown	PE-PGRS family protein PE_PGRS32	PE/PPE	Q79FJ9
	Rv1804c	Rv1804c	CDS	2047023	2047349	-							Function unknown	Conserved protein	conserved hypotheticals	O53953
	Rv1805c	Rv1805c	CDS	2047687	2048034	-							Unknown	Hypothetical protein	conserved hypotheticals	O53954
	Rv1806	PE20	CDS	2048072	2048371	+							Function unknown	PE family protein PE20	PE/PPE	L7N656
	Rv1807	PPE31	CDS	2048398	2049597	+	Rv1807	Rv1807	Rv1807	Rv1807	Rv1807	Rv1807	Function unknown	PPE family protein PPE31	PE/PPE	L0T7Y7
	Rv1808	PPE32	CDS	2049921	2051150	+	Rv1808	Rv1808	Rv1808	Rv1808	Rv1808	Rv1808	Function unknown	PPE family protein PPE32	PE/PPE	P9WI05
	Rv1809	PPE33	CDS	2051282	2052688	+	Rv1809	Rv1809	Rv1809	Rv1809	Rv1809	Rv1809	Function unknown	PPE family protein PPE33	PE/PPE	P9WI03
	Rv1810	Rv1810	CDS	2052933	2053289	+	Rv1810	Rv1810	Rv1810	Rv1810	Rv1810	Rv1810	Function unknown	Conserved protein	conserved hypotheticals	O07222
	Rv1811	mgtC	CDS	2053443	2054147	+							Thought to be involved in Mg2+ transport (import). May act as an accessory protein for MGTB so mediating magnesium influx into the cytosol [catalytic activity: ATP + H(2)O + Mg(2+)(out) = ADP + phosphate + Mg(2+)(in)].	Possible Mg2+ transport P-type ATPase C MgtC	cell wall and cell processes	I6YBN6
	Rv1812c	Rv1812c	CDS	2054157	2055359	-							Function unknown; probably involved in cellular metabolism	Probable dehydrogenase	intermediary metabolism and respiration	P9WJJ1
	Rv1813c	Rv1813c	CDS	2055681	2056112	-	Rv1813c	Rv1813c	Rv1813c	Rv1813c	Rv1813c	Rv1813c	Function unknown	Conserved hypothetical protein	conserved hypotheticals	P9WLS1
	Rv1814	erg3	CDS	2056521	2057423	+	Rv1814	Rv1814	Rv1814	Rv1814	Rv1814	Rv1814	Involved in lipid desaturation	Membrane-bound C-5 sterol desaturase Erg3 (sterol-C5-desaturase)	lipid metabolism	P9WNZ9
	Rv1815	Rv1815	CDS	2057528	2058193	+	Rv1815			Rv1815			Function unknown	Conserved protein	conserved hypotheticals	P9WLR9
	Rv1816	Rv1816	CDS	2058256	2058960	+	Rv1816			Rv1816			Involved in transcriptional mechanism.	Possible transcriptional regulatory protein	regulatory proteins	P9WMC9
	Rv1817	Rv1817	CDS	2059595	2061058	+	Rv1817			Rv1817			Function unknown; probably involved in cellular metabolism	Possible flavoprotein	intermediary metabolism and respiration	Q50616
	Rv1818c	PE_PGRS33	CDS	2061178	2062674	-							Function unknown. Seems to influence both cell surface interactions among mycobacteria and the interactions of bacteria with macrophages.	PE-PGRS family protein PE_PGRS33	PE/PPE	P9WIF5
	Rv1819c	bacA	CDS	2062809	2064728	-	Rv1819c	Rv1819c	Rv1819c	Rv1819c	Rv1819c	Rv1819c	Thought to be involved in active transport of drugs across the membrane (export): multidrugs resistance by an export mechanism. Responsible for energy coupling to the transport system and for the translocation of the substrate across the membrane.	Probable drug-transport transmembrane ATP-binding protein ABC transporter BacA	cell wall and cell processes	P9WQI9
	Rv1820	ilvG	CDS	2064799	2066442	+	Rv1820	Rv1820	Rv1820	Rv1820	Rv1820	Rv1820	Valine and isoleucine biosynthesis (first step) [catalytic activity: 2-acetolactate + CO(2) = 2 pyruvate]	Probable acetolactate synthase IlvG (acetohydroxy-acid synthase)(ALS)	intermediary metabolism and respiration	P9WG39
	Rv1821	secA2	CDS	2066457	2068883	+							Involved in protein export. May interact with the SECY/SECE subunits. SECA has a central role in coupling the hydrolysis of ATP to the transfer of PRE-secretory periplasmic and outer membrane proteins across the membrane.	Possible preprotein translocase ATPase SecA2	cell wall and cell processes	P9WGP3
	Rv1822	pgsA2	CDS	2069080	2069709	+							Thought to be involved in cardiolipin biosynthesis; generates cardiolipin from phosphatidylglycerol and CDP-diacylglycerol [catalytic activity: may be: phosphatidylglycerol + phosphatidylglycerol -> cardiolipin + glycerol, or: CDP-diacylglycerol + glycerol 3-phosphate = CMP + 3-(3-phosphatidyl)-glycerol 1-phosphate].	Probable CDP-diacylglycerol--glycerol-3-phosphate 3-phosphatidyltransferase PgsA2 (PGP synthase) (phosphatidylglycerophosphate synthase) (3-phosphatidyl-1'-glycerol-3'phosphate synthase)	lipid metabolism	P9WPG5
	Rv1823	Rv1823	CDS	2069702	2070625	+							Function unknown	Conserved protein	conserved hypotheticals	P9WFG1
	Rv1824	Rv1824	CDS	2070654	2071019	+							Unknown	Conserved hypothetical membrane protein	cell wall and cell processes	P9WLR7
	Rv1825	Rv1825	CDS	2071036	2071914	+		Rv1825		Rv1825			Function unknown	Conserved protein	conserved hypotheticals	P9WFG3
	Rv1826	gcvH	CDS	2071952	2072356	+	Rv1826	Rv1826	Rv1826	Rv1826	Rv1826	Rv1826	The glycine cleavage system catalyses the degradation of glycine. The H protein shuttles the methylamine group of glycine from the P protein to the T protein	Probable glycine cleavage system H protein GcvH	intermediary metabolism and respiration	P9WN55
	Rv1827	garA	CDS	2072596	2073084	+	Rv1827	Rv1827		Rv1827	Rv1827		Function unknown	Conserved protein with FHA domain, GarA	conserved hypotheticals	P9WJA9
	Rv1828	Rv1828	CDS	2073081	2073824	+		Rv1828		Rv1828			Function unknown	Conserved protein	conserved hypotheticals	P9WME7
	Rv1829	Rv1829	CDS	2073943	2074437	+	Rv1829	Rv1829		Rv1829	Rv1829		Function unknown	Conserved protein	conserved hypotheticals	P9WLR5
	Rv1830	Rv1830	CDS	2074841	2075518	+	Rv1830	Rv1830		Rv1830	Rv1830		Function unknown	Conserved hypothetical protein	conserved hypotheticals	P9WME5
	Rv1831	Rv1831	CDS	2075571	2075828	+							Unknown	Hypothetical protein	conserved hypotheticals	P9WLR3
	Rv1832	gcvB	CDS	2075877	2078702	+							The glycine cleavage system catalyses the degradation of glycine. The P protein binds the alpha-amino group of glycine through its pyridoxal phosphate cofactor; CO(2) is released and the remaining methylamine moiety is then transferred to the lipoamide cofactor of the H protein [catalytic activity: glycine + lipoylprotein = S- aminomethyldihydrolipoylprotein + CO(2)]	Probable glycine dehydrogenase GcvB (glycine decarboxylase) (glycine cleavage system P-protein)	intermediary metabolism and respiration	P9WN53
	Rv1833c	Rv1833c	CDS	2078929	2079789	-	Rv1833c			Rv1833c			May act on a wide range of 1-haloalkanes, haloalcohols, haloalkenes and some haloaromatic compounds [catalytic activity: 1-haloalkane + H(2)O <=> a primary alcohol + halide]	Possible haloalkane dehalogenase	intermediary metabolism and respiration	P9WMS1
	Rv1834	lipZ	CDS	2079830	2080696	+							Unknown	Probable hydrolase	intermediary metabolism and respiration	P9WLR1
	Rv1835c	Rv1835c	CDS	2080701	2082587	-							Function unknown	Conserved hypothetical protein	conserved hypotheticals	P9WIQ9
[truncated: 2,200 more rows]
